# Supplementary material for: 2,5,7-Trimethyl-3-phenyl­sulfonyl-1-benzofuran
Source: Acta Crystallogr Sect E Struct Rep Online. 2008 Apr 2;64(Pt 5):o794. doi: 10.1107/S1600536808008477 (PMC2961306; doi:10.1107/S1600536808008477)
Supplement: Supplementary file 2 [file e-64-0o794-Isup2.hkl]

# 
# h,k,l, Fc-squared, Fo-squared, sigma(Fo-squared) and status flag 
# 
data_I
_shelx_title ' 08E IN P2(1)/N' 
_shelx_refln_list_code          4 
_shelx_F_calc_maximum      156.15 
_exptl_crystal_F_000       632.00 
_reflns_d_resolution_high  0.7828 
 
loop_ 
 _symmetry_equiv_pos_as_xyz 
 'x, y, z' 
 '-x+1/2, y+1/2, -z+1/2' 
 '-x, -y, -z' 
 'x-1/2, -y-1/2, z-1/2' 
 
_cell_length_a     9.2468 
_cell_length_b     8.4238 
_cell_length_c    18.9630 
_cell_angle_alpha  90.000 
_cell_angle_beta   91.535 
_cell_angle_gamma  90.000 
 
_shelx_F_squared_multiplier     1.000 
 
loop_ 
 _refln_index_h 
 _refln_index_k 
 _refln_index_l 
 _refln_F_squared_calc 
 _refln_F_squared_meas 
 _refln_F_squared_sigma 
 _refln_observed_status 
   2   0   0      301.37      316.91      5.46 o 
   4   0   0      684.25      727.30     11.22 o 
   6   0   0        9.32       15.78      5.32 o 
   8   0   0      280.76      294.12      8.09 o 
  10   0   0       44.28       60.10      8.27 o 
   1   1   0     1702.36     1723.31     39.56 o 
   2   1   0      201.99      169.33      3.54 o 
   3   1   0     1299.26     1321.96     34.75 o 
   4   1   0       57.14       64.90      3.29 o 
   5   1   0      540.48      569.33      6.61 o 
   6   1   0      131.23      125.50      5.16 o 
   7   1   0       33.38       36.78      3.69 o 
   8   1   0      281.50      267.68      5.50 o 
   9   1   0       23.64       22.36      2.93 o 
  10   1   0        0.85        5.11      4.87 o 
   0   2   0     1519.84     1668.99     40.61 o 
   1   2   0    24048.85    24655.63    474.50 o 
   2   2   0    15778.53    15683.33    384.27 o 
   3   2   0     1485.52     1517.08     34.36 o 
   4   2   0      420.44      446.72      6.10 o 
   5   2   0      724.59      662.83      8.78 o 
   6   2   0      142.99      166.92      4.62 o 
   7   2   0       25.56       26.81      2.98 o 
   8   2   0        8.76        1.84      3.35 o 
   9   2   0       26.16       27.32      3.84 o 
  10   2   0       28.87       38.10      7.53 o 
  11   2   0       13.04       22.00      7.38 o 
   1   3   0      317.58      393.98      6.05 o 
   2   3   0      134.74      177.36      4.24 o 
   3   3   0     2001.45     2122.44     47.39 o 
   4   3   0      285.15      270.65     11.11 o 
   5   3   0      112.12      122.09      4.08 o 
   6   3   0      404.22      373.04      5.46 o 
   7   3   0      244.57      216.79      4.45 o 
   8   3   0       31.33       40.23      4.06 o 
   9   3   0       16.41       16.83      4.75 o 
  10   3   0       55.73       62.46      6.78 o 
  11   3   0       13.37       36.18      8.12 o 
   0   4   0      202.95      221.71     12.85 o 
   1   4   0      471.80      442.17      6.29 o 
   2   4   0    11091.19    11907.01    291.62 o 
   3   4   0     4840.78     4799.15     56.15 o 
   4   4   0      232.91      259.19      6.33 o 
   5   4   0      280.07      285.47      7.78 o 
   6   4   0      334.87      353.00     10.32 o 
   7   4   0      322.19      324.69      7.60 o 
   8   4   0        7.49       -1.58      3.24 o 
   9   4   0      222.46      226.98      9.35 o 
  10   4   0        0.68       -3.63      7.24 o 
   1   5   0       55.49       52.91      2.75 o 
   2   5   0       79.91       96.25      3.28 o 
   3   5   0       60.58       84.49      3.12 o 
   4   5   0        0.67        0.37      2.98 o 
   5   5   0      343.63      339.34      8.04 o 
   6   5   0        3.07        6.07      4.24 o 
   7   5   0       76.80       81.35      5.07 o 
   8   5   0        7.04        3.84      4.42 o 
   9   5   0      150.38      177.94      9.04 o 
  10   5   0      135.30      146.23      9.02 o 
   0   6   0     1768.63     1750.87     67.86 o 
   1   6   0      309.51      322.02      6.25 o 
   2   6   0      159.62      160.63      7.95 o 
   3   6   0      480.83      477.49      8.19 o 
   4   6   0     2407.29     2424.15     74.96 o 
   5   6   0      310.25      272.86      8.97 o 
   6   6   0      239.96      227.41     11.44 o 
   7   6   0      162.47      166.41      6.77 o 
   8   6   0        0.00       -3.04      5.02 o 
   9   6   0       47.47       45.96      6.81 o 
   1   7   0       56.28       63.60      3.70 o 
   2   7   0      282.59      264.41      7.99 o 
   3   7   0       68.93       71.11      4.63 o 
   4   7   0       79.29       80.17      6.10 o 
   5   7   0        6.64        8.77      4.36 o 
   6   7   0        0.29       -2.87      3.99 o 
   7   7   0        3.81        5.38      4.72 o 
   8   7   0      100.42      112.89      8.22 o 
   0   8   0      446.07      425.01     10.13 o 
   1   8   0      726.73      719.13     10.77 o 
   2   8   0      168.22      176.86      6.24 o 
   3   8   0       68.03       79.04      6.49 o 
   4   8   0       53.96       64.09      6.64 o 
   5   8   0      964.71      897.44     17.23 o 
   6   8   0       32.10       24.64      5.84 o 
   7   8   0        2.05       -6.57     11.08 o 
   1   9   0       66.54       73.86      4.89 o 
   2   9   0        0.10       -0.90      4.10 o 
   3   9   0      121.33      110.98      7.48 o 
   4   9   0      138.59      135.51      8.43 o 
   5   9   0       20.37       24.45      9.08 o 
   6   9   0       46.09       75.02      7.99 o 
   0  10   0       94.03       98.94      9.75 o 
   1  10   0      133.95      133.50     10.63 o 
   2  10   0      147.80      148.18     15.51 o 
   3  10   0        0.81        3.53      4.78 o 
   4  10   0      169.20      174.26      9.77 o 
  -9   0   1     1073.61     1049.72     21.19 o 
  -7   0   1      478.68      473.12      9.37 o 
  -5   0   1      505.77      653.13     10.93 o 
  -3   0   1     5554.77     5592.78     28.65 o 
   1   0   1     4115.51     3682.41    141.18 o 
   3   0   1      381.54      384.70      7.68 o 
   5   0   1       55.27       69.85      4.87 o 
   7   0   1       88.92       99.94      5.06 o 
   9   0   1      643.70      628.12     31.16 o 
 -10   1   1        3.38        1.81      3.27 o 
  -9   1   1      396.29      392.88     11.85 o 
  -8   1   1      117.22      119.13      4.17 o 
  -7   1   1        3.87        3.20      2.34 o 
  -6   1   1        7.02        5.03      1.80 o 
  -5   1   1       20.23       28.32      2.26 o 
  -4   1   1      234.38      263.91      4.35 o 
  -3   1   1       39.34       40.85      2.59 o 
  -2   1   1     6207.90     6184.35     73.16 o 
  -1   1   1      628.99      621.47     25.70 o 
   0   1   1     4183.50     3891.02     36.53 o 
   1   1   1    11261.40    10944.79    336.01 o 
   2   1   1    12647.53    12668.03    262.82 o 
   3   1   1     2359.99     2280.66     71.09 o 
   4   1   1      670.25      664.50     21.97 o 
   5   1   1       52.33       64.97      2.89 o 
   6   1   1       62.48       74.31      3.38 o 
   7   1   1      158.89      171.57      5.03 o 
   8   1   1      149.78      137.24      4.94 o 
   9   1   1      171.73      171.48      5.85 o 
  10   1   1      139.08      135.12      9.75 o 
  11   1   1       51.15       47.55      8.27 o 
 -11   2   1       48.73       49.91      9.75 o 
 -10   2   1       29.58       32.34      7.61 o 
  -9   2   1        0.04       -3.67      3.21 o 
  -8   2   1      459.84      436.02     10.95 o 
  -7   2   1      133.46      139.35      4.07 o 
  -6   2   1       89.72       90.08      3.34 o 
  -5   2   1      594.76      609.43      7.65 o 
  -4   2   1     1019.95      934.42     11.57 o 
  -3   2   1       11.89        9.16      1.40 o 
  -2   2   1       84.02      132.12      2.77 o 
  -1   2   1    11372.00    11919.56    163.74 o 
   0   2   1       68.61       84.71      2.27 o 
   1   2   1    13291.75    13565.00    416.03 o 
   2   2   1     7508.50     7756.72    210.72 o 
   3   2   1       23.81       30.75      1.45 o 
   4   2   1       96.29      133.65      3.58 o 
   5   2   1        4.83        1.93      1.51 o 
   6   2   1      499.70      488.29      9.97 o 
   7   2   1        1.19       -1.74      2.39 o 
   8   2   1      634.19      623.17      9.33 o 
   9   2   1       92.98       86.81      6.22 o 
  10   2   1       16.04       23.92      6.94 o 
  11   2   1      129.35      134.53     10.78 o 
 -11   3   1       50.12       55.53      8.86 o 
 -10   3   1       16.93       17.57      6.50 o 
  -9   3   1       37.47       42.79      4.57 o 
  -8   3   1       13.79       11.84      3.40 o 
  -7   3   1      270.05      271.54      6.84 o 
  -6   3   1      135.03      141.77      4.13 o 
  -5   3   1      407.81      444.19      5.79 o 
  -4   3   1       59.11       44.13      2.49 o 
  -3   3   1     1699.86     1827.24     35.47 o 
  -2   3   1       56.03       69.19      1.95 o 
  -1   3   1     3550.45     3820.75     25.07 o 
   0   3   1       86.20       85.83      2.88 o 
   1   3   1     2057.74     1948.38     35.66 o 
   2   3   1      267.85      275.09      6.24 o 
   3   3   1     3686.98     3829.38     60.81 o 
   4   3   1      511.77      490.36      9.68 o 
   5   3   1     1184.43     1135.74     33.60 o 
   6   3   1       69.46       71.04      3.30 o 
   7   3   1       84.08       76.65      3.63 o 
   8   3   1        0.01       -3.69      2.84 o 
   9   3   1        9.19        5.15      4.15 o 
  10   3   1        0.03       -5.24      4.47 o 
  11   3   1       71.43       75.31      9.89 o 
 -10   4   1        8.96       13.36      5.18 o 
  -9   4   1        1.10       -3.09      5.91 o 
  -8   4   1       48.34       46.15      4.52 o 
  -7   4   1      290.38      270.52      7.23 o 
  -6   4   1      677.62      652.27     13.23 o 
  -5   4   1      401.24      408.30     11.58 o 
  -4   4   1      157.65      162.45      4.05 o 
  -3   4   1      532.13      643.68      6.27 o 
  -2   4   1      923.93      984.57      8.35 o 
  -1   4   1     1201.29     1159.32     19.91 o 
   0   4   1      442.67      465.89      9.89 o 
   1   4   1      177.59      189.11      3.54 o 
   2   4   1     1579.98     1719.30     36.71 o 
   3   4   1     1416.65     1431.58     15.63 o 
   4   4   1      503.70      520.20     13.23 o 
   5   4   1      258.37      232.12     12.61 o 
   6   4   1        2.20        5.83      2.75 o 
   7   4   1      405.43      405.97     10.76 o 
   8   4   1        5.17        2.48      4.18 o 
   9   4   1      102.23      104.96      7.97 o 
  10   4   1       94.72      100.80      7.63 o 
 -10   5   1       58.30       55.85      7.20 o 
  -9   5   1       22.68       21.11      5.91 o 
  -8   5   1       44.80       52.51      4.93 o 
  -7   5   1       48.67       40.72      5.42 o 
  -6   5   1      137.22      118.02      6.99 o 
  -5   5   1      225.92      232.55      6.48 o 
  -4   5   1      507.69      530.52     11.11 o 
  -3   5   1      759.46      754.01     17.55 o 
  -2   5   1      557.92      604.67      7.61 o 
  -1   5   1        6.68        2.17      1.77 o 
   0   5   1     1427.73     1471.93     32.91 o 
   1   5   1      536.84      530.88      8.46 o 
   2   5   1      353.20      335.41      7.00 o 
   3   5   1       62.62       74.04      3.14 o 
   4   5   1     2613.51     2740.42     89.39 o 
   5   5   1      339.34      357.16     10.72 o 
   6   5   1      840.30      834.75     24.18 o 
   7   5   1        8.69       12.24      3.53 o 
   8   5   1        0.05       -9.53      6.35 o 
   9   5   1        7.87        7.38      5.13 o 
  10   5   1        5.48       16.53      8.34 o 
  -9   6   1       42.73       41.21      6.62 o 
  -8   6   1        4.43       -2.67      5.83 o 
  -7   6   1       75.56       80.65      6.29 o 
  -6   6   1       69.75       71.35      5.19 o 
  -5   6   1       30.44       38.99      5.32 o 
  -4   6   1       78.43       79.85      6.24 o 
  -3   6   1     1668.35     1625.78     23.39 o 
  -2   6   1      406.45      378.92      8.10 o 
  -1   6   1       88.96       75.80      3.47 o 
   0   6   1      322.58      312.79      5.44 o 
   1   6   1      281.32      285.51     10.96 o 
   2   6   1      278.41      282.59      5.48 o 
   3   6   1      653.64      688.00      9.63 o 
   4   6   1      338.26      315.51      7.36 o 
   5   6   1      179.65      171.22      5.96 o 
   6   6   1      309.35      295.35     10.71 o 
   7   6   1        4.21        4.27      4.46 o 
   8   6   1       32.53       51.59      6.49 o 
   9   6   1      155.94      169.20     18.09 o 
  -8   7   1        9.42        4.48      7.97 o 
  -7   7   1       45.51       44.45      6.37 o 
  -6   7   1       58.76       53.41      6.21 o 
  -5   7   1        4.62        3.40      4.15 o 
  -4   7   1      103.90       97.38      6.54 o 
  -3   7   1       12.22       19.88      3.44 o 
  -2   7   1      149.53      142.32      5.41 o 
  -1   7   1      119.85      105.82      4.11 o 
   0   7   1        0.11       -0.78      2.32 o 
   1   7   1     1119.73     1109.18     18.21 o 
   2   7   1       94.42       98.83      4.82 o 
   3   7   1      735.01      686.92     10.34 o 
   4   7   1      185.51      204.21     11.04 o 
   5   7   1      378.26      390.84     11.10 o 
   6   7   1       73.10       65.50      6.42 o 
   7   7   1       64.71       73.90      7.02 o 
   8   7   1       20.20       28.64      9.01 o 
  -7   8   1       44.72       51.27      9.38 o 
  -6   8   1      160.97      134.69      8.27 o 
  -5   8   1       36.65       28.87      5.93 o 
  -4   8   1      652.53      660.82     14.36 o 
  -3   8   1        2.43        3.69      5.09 o 
  -2   8   1     1010.88      989.26     23.14 o 
  -1   8   1       45.45       52.28      4.37 o 
   0   8   1       15.60       11.97      2.84 o 
   1   8   1        2.57        0.35      2.93 o 
   2   8   1        0.07        2.24      2.96 o 
   3   8   1      229.53      221.14      6.95 o 
   4   8   1      317.94      326.06     10.63 o 
   5   8   1      173.70      149.85     14.55 o 
   6   8   1       60.89       67.99      7.16 o 
   7   8   1       13.84        6.07      5.24 o 
  -6   9   1       33.90       36.00      6.49 o 
  -5   9   1        7.90        1.27      4.96 o 
  -4   9   1        0.78       -6.13      4.47 o 
  -3   9   1       70.13       65.35      6.91 o 
  -2   9   1      195.82      200.37      8.76 o 
  -1   9   1       33.43       39.18      4.45 o 
   0   9   1       18.60       21.13      8.57 o 
   1   9   1       80.45       80.32      5.14 o 
   2   9   1      167.71      170.96      6.54 o 
   3   9   1      461.21      479.10     12.84 o 
   4   9   1      474.91      439.27     12.78 o 
   5   9   1       33.24       31.43      6.21 o 
   6   9   1       95.15      108.80      8.52 o 
  -4  10   1       87.10       92.62      8.45 o 
  -3  10   1      218.08      226.86     10.07 o 
  -2  10   1       64.50       69.86      7.14 o 
  -1  10   1      116.24      113.56     10.19 o 
   0  10   1       83.39       81.78      6.37 o 
   1  10   1       46.61       41.98      5.59 o 
   2  10   1       50.77       61.31      6.87 o 
   3  10   1       19.63       25.02      5.85 o 
   4  10   1       47.94       48.97      7.02 o 
 -10   0   2        5.09       -7.09      5.02 o 
  -8   0   2      369.01      329.86      8.43 o 
  -6   0   2     1830.34     1940.44     26.25 o 
  -4   0   2       14.08       20.48      1.80 o 
  -2   0   2     6041.63     6320.75    215.83 o 
   4   0   2       16.59       33.67      3.84 o 
   6   0   2      148.78      126.45      4.79 o 
   8   0   2      792.92      799.07     33.82 o 
  10   0   2      394.04      402.86     15.36 o 
 -11   1   2        4.69       16.69      7.09 o 
 -10   1   2       96.42      100.88      7.26 o 
  -9   1   2        6.58        8.00      3.21 o 
  -8   1   2       78.19       80.71      3.33 o 
  -7   1   2      112.16      103.97      3.77 o 
  -6   1   2      537.20      527.17      8.08 o 
  -5   1   2      153.15      118.34      2.56 o 
  -4   1   2        2.11        0.06      1.00 o 
  -3   1   2       50.20       75.05      1.66 o 
  -2   1   2     1729.98     1913.98     18.70 o 
  -1   1   2     1405.44     1377.34     38.05 o 
   0   1   2     2675.38     2445.20     69.89 o 
   1   1   2     1147.90     1131.06     30.63 o 
   2   1   2      303.17      308.41      8.66 o 
   3   1   2      403.31      405.42      8.02 o 
   4   1   2      522.71      499.02     21.19 o 
   5   1   2        2.91        5.92      1.77 o 
   6   1   2        7.06        6.45      2.09 o 
   7   1   2       15.89       17.10      2.80 o 
   8   1   2      477.20      450.62      8.10 o 
   9   1   2      203.79      199.82      6.27 o 
  10   1   2        9.83       16.98      4.59 o 
  11   1   2      131.29      145.61     10.63 o 
 -11   2   2       14.00        1.03      7.09 o 
 -10   2   2      218.79      216.06      7.16 o 
  -9   2   2        6.67        2.57      4.65 o 
  -8   2   2      250.13      227.21      6.47 o 
  -7   2   2     1267.01     1214.01     19.52 o 
  -6   2   2      180.53      194.87      4.25 o 
  -5   2   2     1520.30     1504.59     11.94 o 
  -4   2   2     4657.22     4959.00     92.79 o 
  -3   2   2       41.15       48.01      2.00 o 
  -2   2   2     4460.52     4613.50     93.19 o 
  -1   2   2     1458.58     1525.63      9.64 o 
   0   2   2     4887.67     5126.77     77.99 o 
   1   2   2      208.54      203.35      3.38 o 
   2   2   2      394.99      386.44      7.04 o 
   3   2   2      697.98      813.41     14.58 o 
   4   2   2       59.20       51.17      1.92 o 
   5   2   2      751.79      769.80     19.01 o 
   6   2   2      319.99      334.69      6.16 o 
   7   2   2      819.92      789.28      9.74 o 
   8   2   2       76.63       67.20      5.27 o 
   9   2   2      207.07      211.77      7.98 o 
  10   2   2       68.62       68.67      8.42 o 
  11   2   2       48.76       48.29      8.42 o 
 -11   3   2       14.95       10.48      6.50 o 
 -10   3   2       15.19       24.37      6.65 o 
  -9   3   2       19.62       18.06      3.93 o 
  -8   3   2        0.54        3.85      3.09 o 
  -7   3   2        0.02        0.14      3.30 o 
  -6   3   2      470.34      480.67      9.99 o 
  -5   3   2       83.26       59.14      2.94 o 
  -4   3   2      615.36      549.81     16.58 o 
  -3   3   2      535.10      520.29      5.29 o 
  -2   3   2       95.28       68.32      1.84 o 
  -1   3   2     1487.63     1583.18     24.34 o 
   0   3   2       15.97        9.75      1.69 o 
   1   3   2       46.39       51.44      2.46 o 
   2   3   2     3476.59     3530.89     99.00 o 
   3   3   2     1572.68     1713.00     35.08 o 
   4   3   2       50.86       56.71      2.34 o 
   5   3   2      430.09      408.85      9.61 o 
   6   3   2      117.83      101.09      3.71 o 
   7   3   2     1373.07     1283.92     37.60 o 
   8   3   2        6.32        8.89      2.95 o 
   9   3   2        0.17       -7.53      5.02 o 
  10   3   2      501.48      485.12     12.90 o 
  11   3   2        2.22       -6.94      6.35 o 
 -10   4   2       35.07       50.46      6.67 o 
  -9   4   2      255.28      268.45      7.98 o 
  -8   4   2      371.73      394.31      8.68 o 
  -7   4   2      104.53       89.52      4.98 o 
  -6   4   2      664.55      593.66     10.16 o 
  -5   4   2      167.83      164.24      5.31 o 
  -4   4   2      900.00      887.25     14.86 o 
  -3   4   2        9.21        6.02      1.86 o 
  -2   4   2     1038.39     1143.73      9.66 o 
  -1   4   2      159.35      159.26      3.23 o 
   0   4   2      385.71      423.69      6.93 o 
   1   4   2      673.54      755.25      8.19 o 
   2   4   2      871.24      906.91     18.09 o 
   3   4   2      176.91      176.79      4.77 o 
   4   4   2       98.60       87.02      2.99 o 
   5   4   2      244.87      238.44      5.86 o 
   6   4   2      393.36      378.48     10.44 o 
   7   4   2      364.53      370.06     21.19 o 
   8   4   2      267.56      280.87      9.59 o 
   9   4   2        0.32       -6.17      7.24 o 
  10   4   2       76.67       94.31      7.77 o 
 -10   5   2       24.22       29.26     11.81 o 
  -9   5   2       34.00       46.27      5.82 o 
  -8   5   2        7.81        3.91      5.41 o 
  -7   5   2        4.11        7.16      3.42 o 
  -6   5   2        9.65       12.43      3.45 o 
  -5   5   2      318.45      319.95      7.44 o 
  -4   5   2       52.85       60.38      3.50 o 
  -3   5   2      513.55      478.14      8.43 o 
  -2   5   2       17.93       23.05      2.26 o 
  -1   5   2      275.46      269.79      5.09 o 
   0   5   2        1.32       -2.40      1.60 o 
   1   5   2      723.73      714.73      8.29 o 
   2   5   2      164.01      179.57      4.09 o 
   3   5   2      198.87      201.31      4.74 o 
   4   5   2        1.53        1.34      2.97 o 
   5   5   2       81.11       62.85      4.59 o 
   6   5   2      111.31      106.81      4.45 o 
   7   5   2        3.93        0.00      4.28 o 
   8   5   2       16.25       12.45      4.97 o 
   9   5   2      214.85      232.27      9.92 o 
  10   5   2        2.21        7.75      5.56 o 
  -9   6   2      129.68      120.27      8.20 o 
  -8   6   2       85.91       84.34      5.94 o 
  -7   6   2       27.19       17.76      4.17 o 
  -6   6   2       19.24       32.43      6.00 o 
  -5   6   2     1335.26     1262.42     17.70 o 
  -4   6   2        0.07       -2.65      3.61 o 
  -3   6   2      221.48      213.47      5.77 o 
  -2   6   2     1015.13     1033.11     10.96 o 
  -1   6   2      267.96      273.03      5.13 o 
   0   6   2      162.43      170.52      4.37 o 
   1   6   2      152.67      158.90      4.36 o 
   2   6   2       16.04       23.60      2.74 o 
   3   6   2      468.31      432.23      7.93 o 
   4   6   2      767.21      726.81     22.68 o 
   5   6   2       20.05       15.75      3.49 o 
   6   6   2      170.24      175.72      8.13 o 
   7   6   2      126.16      129.92      7.69 o 
   8   6   2      172.74      188.01      9.34 o 
   9   6   2       10.40       10.41      5.62 o 
  -8   7   2       13.35        3.95      6.05 o 
  -7   7   2        8.94        5.69      5.39 o 
  -6   7   2       86.43       78.19      6.74 o 
  -5   7   2       13.30       17.77      4.79 o 
  -4   7   2        1.50        1.05      3.54 o 
  -3   7   2      245.75      251.46      8.53 o 
  -2   7   2      260.25      249.93      6.53 o 
  -1   7   2       31.41       30.92      3.11 o 
   0   7   2     1701.46     1678.94     23.10 o 
   1   7   2       98.43       88.94      4.01 o 
   2   7   2       17.39       20.79      3.43 o 
   3   7   2       81.04       72.58      4.71 o 
   4   7   2      572.65      528.27      9.56 o 
   5   7   2       11.56        5.89      4.27 o 
   6   7   2       60.64       61.27      7.46 o 
   7   7   2      102.97       99.81      7.73 o 
   8   7   2        0.46       -1.08     11.37 o 
  -7   8   2       56.88       65.56      7.48 o 
  -6   8   2       11.93        1.93      9.23 o 
  -5   8   2       23.83       21.44      5.60 o 
  -4   8   2       30.29       28.44      5.64 o 
  -3   8   2      556.90      547.09     12.90 o 
  -2   8   2       69.69       75.41      6.30 o 
  -1   8   2        4.28        2.28      2.94 o 
   0   8   2       51.31       60.59      3.95 o 
   1   8   2      129.59      120.93      5.31 o 
   2   8   2       22.63       22.59      3.81 o 
   3   8   2      127.80      136.84      5.92 o 
   4   8   2      100.14       86.81      6.62 o 
   5   8   2      757.48      735.93     15.61 o 
   6   8   2        1.93        3.60      6.94 o 
   7   8   2       12.42       17.24      5.70 o 
  -6   9   2       20.21       24.85     12.11 o 
  -5   9   2       11.22       15.16      5.60 o 
  -4   9   2       87.89       78.95      7.23 o 
  -3   9   2      115.92      104.49      7.21 o 
  -2   9   2      227.75      219.91      9.08 o 
  -1   9   2       96.92      102.02      6.85 o 
   0   9   2      149.57      151.03     18.75 o 
   1   9   2       87.65       84.58      5.26 o 
   2   9   2        9.35        7.04      3.51 o 
   3   9   2       16.16        9.40      5.00 o 
   4   9   2        1.16        4.06      4.78 o 
   5   9   2        3.64        2.59      4.79 o 
   6   9   2       68.14       68.53      7.76 o 
  -4  10   2       46.59       53.98      7.45 o 
  -3  10   2       12.84       12.29      5.57 o 
  -2  10   2        4.21        9.37      5.11 o 
  -1  10   2        2.70       -6.79      5.76 o 
   0  10   2       18.22        9.89      6.50 o 
   1  10   2        8.19        8.95      7.61 o 
   2  10   2       56.92       56.81      7.75 o 
   3  10   2       23.97       22.53      6.14 o 
   4  10   2      115.37      116.11      8.36 o 
 -11   0   3       25.53       22.59      9.30 o 
  -9   0   3       15.83        6.50      5.91 o 
  -7   0   3       86.17       99.21      5.00 o 
  -5   0   3     1389.86     1547.82     29.45 o 
  -3   0   3       50.66       35.96      1.80 o 
  -1   0   3       29.29       23.05      1.08 o 
   1   0   3     6469.56     6300.11    230.82 o 
   3   0   3      476.53      412.46      8.57 o 
   5   0   3      655.74      778.69     14.47 o 
   7   0   3       29.02       32.73      3.70 o 
   9   0   3      122.13      118.58      9.30 o 
  11   0   3       33.73       33.67      8.27 o 
 -11   1   3      149.89      138.94      8.19 o 
 -10   1   3       16.44       19.29      5.06 o 
  -9   1   3       14.11       13.66      4.06 o 
  -8   1   3       58.59       57.26      3.98 o 
  -7   1   3      557.54      578.45      6.91 o 
  -6   1   3      508.03      571.38     10.04 o 
  -5   1   3     2115.45     2243.91     40.55 o 
  -4   1   3     3190.92     3559.05     41.25 o 
  -3   1   3        6.34        4.74      0.89 o 
  -2   1   3    21678.33    21008.94    229.90 o 
  -1   1   3     5933.12     5845.94    106.99 o 
   0   1   3      150.18      152.88      4.58 o 
   1   1   3        7.77       11.65      1.25 o 
   2   1   3       97.81      100.01      2.71 o 
   3   1   3       63.24       51.81      1.87 o 
   4   1   3        1.21        0.16      1.78 o 
   5   1   3       77.53       90.54      3.26 o 
   6   1   3       37.46       40.69      3.06 o 
   7   1   3       37.24       36.81      3.22 o 
   8   1   3      614.52      647.05     13.59 o 
   9   1   3     1264.23     1222.88     17.38 o 
  10   1   3      237.51      261.00      9.35 o 
  11   1   3        2.83        5.76      7.53 o 
 -11   2   3       40.44       51.77      7.16 o 
 -10   2   3        4.72        3.24      4.80 o 
  -9   2   3       14.35       16.93      6.13 o 
  -8   2   3        8.77        3.66      4.36 o 
  -7   2   3       61.21       84.41      6.04 o 
  -6   2   3      483.37      549.26      7.03 o 
  -5   2   3      274.89      290.53      3.75 o 
  -4   2   3      231.63      254.40      3.13 o 
  -3   2   3      342.41      395.29     11.56 o 
  -2   2   3     2659.06     2546.71     34.42 o 
  -1   2   3      562.89      566.13      7.07 o 
   0   2   3        4.87        0.15      1.27 o 
   1   2   3      878.84      840.65     27.10 o 
   2   2   3       15.32       10.70      1.52 o 
   3   2   3        0.08        1.21      1.00 o 
   4   2   3      303.53      274.28      8.08 o 
   5   2   3       11.52       14.09      1.82 o 
   6   2   3        8.90       11.02      2.10 o 
   7   2   3      533.89      522.30      8.16 o 
   8   2   3      461.24      451.63     10.37 o 
   9   2   3      106.17      103.22      4.31 o 
  10   2   3       56.97       52.72      8.71 o 
  11   2   3       81.78       83.14     10.48 o 
 -11   3   3        0.15       -9.97      6.65 o 
 -10   3   3       36.44       47.61      5.82 o 
  -9   3   3       21.20       19.56      3.98 o 
  -8   3   3       20.57       24.06      3.70 o 
  -7   3   3      987.07      976.93     11.73 o 
  -6   3   3      609.58      571.27     10.01 o 
  -5   3   3      904.61      909.21     16.71 o 
  -4   3   3      994.11     1042.81     35.02 o 
  -3   3   3     3631.46     3762.98     79.73 o 
  -2   3   3     1819.49     1958.66     19.19 o 
  -1   3   3     2109.66     2091.54     53.74 o 
   0   3   3       16.14       30.55      2.11 o 
   1   3   3     3587.59     3833.07    113.82 o 
   2   3   3        0.02        1.08      1.47 o 
   3   3   3       48.95       48.48      2.54 o 
   4   3   3      189.43      207.25      3.72 o 
   5   3   3       90.40       80.56      2.96 o 
   6   3   3        3.51        1.31      2.12 o 
   7   3   3      587.65      569.46     30.91 o 
   8   3   3       43.46       40.52      3.98 o 
   9   3   3       73.38       68.23      8.27 o 
  10   3   3      178.56      176.47     11.96 o 
  11   3   3      368.41      347.92     16.54 o 
 -10   4   3       72.94       79.60      5.94 o 
  -9   4   3       37.24       45.98      6.28 o 
  -8   4   3      320.58      316.62      8.05 o 
  -7   4   3       16.23       23.00      3.66 o 
  -6   4   3       16.56       10.19      3.26 o 
  -5   4   3       22.69       25.43      3.47 o 
  -4   4   3      325.63      309.95      7.29 o 
  -3   4   3       13.14       16.62      2.03 o 
  -2   4   3      166.40      200.35      3.61 o 
  -1   4   3      137.09      149.47      3.80 o 
   0   4   3        2.86        9.27      1.82 o 
   1   4   3      121.48      169.45      4.03 o 
   2   4   3       51.37       85.96      3.40 o 
   3   4   3      623.72      654.73     15.05 o 
   4   4   3      359.68      378.00     19.12 o 
   5   4   3      154.07      150.68      8.45 o 
   6   4   3       12.46       11.09      2.90 o 
   7   4   3      129.48      118.99      8.20 o 
   8   4   3       47.87       40.17      7.68 o 
   9   4   3        5.35        0.30      5.46 o 
  10   4   3      104.15       99.99      7.80 o 
 -10   5   3        4.48        0.26      5.39 o 
  -9   5   3       42.19       38.07      5.12 o 
  -8   5   3      363.98      366.62     15.47 o 
  -7   5   3       11.35        6.99      3.29 o 
  -6   5   3      402.01      403.89      8.49 o 
  -5   5   3        0.72        0.86      3.08 o 
  -4   5   3     1149.76     1199.52     12.59 o 
  -3   5   3       47.48       45.76      3.46 o 
  -2   5   3     1049.79     1054.21      7.98 o 
  -1   5   3      550.98      599.96      6.30 o 
   0   5   3     1128.92     1188.30     26.44 o 
   1   5   3      261.33      252.22      6.96 o 
   2   5   3      109.59      130.12      4.28 o 
   3   5   3      112.85      113.21      4.17 o 
   4   5   3       15.54       26.09      4.06 o 
   5   5   3      222.04      213.89     16.61 o 
   6   5   3      455.46      421.29     25.03 o 
   7   5   3       19.21       20.70      4.28 o 
   8   5   3      178.30      178.97      8.56 o 
   9   5   3       12.84       17.17      5.98 o 
  10   5   3       86.64      108.90      8.62 o 
  -9   6   3      113.86      105.32      6.70 o 
  -8   6   3        2.55        2.85      3.75 o 
  -7   6   3      158.27      159.83      8.92 o 
  -6   6   3       18.59       15.38      3.86 o 
  -5   6   3      239.36      241.16     10.23 o 
  -4   6   3        0.01       -0.03      3.44 o 
  -3   6   3        3.02        2.53      3.73 o 
  -2   6   3        7.51        6.34      2.68 o 
  -1   6   3       17.87       15.74      2.49 o 
   0   6   3      628.49      648.17      9.66 o 
   1   6   3        2.39        7.14      2.33 o 
   2   6   3        2.09       -0.52      2.17 o 
   3   6   3       41.86       32.66      3.62 o 
   4   6   3       89.00      103.79      7.75 o 
   5   6   3        0.04        0.38      2.87 o 
   6   6   3        5.06        0.05      3.25 o 
   7   6   3       37.94       38.64      5.82 o 
   8   6   3       25.32       31.25      6.03 o 
   9   6   3      132.84      129.01      8.72 o 
  -8   7   3       18.39       21.28      5.02 o 
  -7   7   3      117.03      104.01      7.61 o 
  -6   7   3       13.49       13.63      4.93 o 
  -5   7   3       68.77       71.85      6.39 o 
  -4   7   3       50.84       61.72      5.99 o 
  -3   7   3      529.50      526.76     11.96 o 
  -2   7   3        5.50        8.17      4.16 o 
  -1   7   3     1427.16     1403.51     13.65 o 
   0   7   3      908.24      910.21      9.48 o 
   1   7   3        0.99       -1.13      2.24 o 
   2   7   3       43.01       43.91      4.06 o 
   3   7   3       33.67       26.55      3.74 o 
   4   7   3       73.91       80.49      4.84 o 
   5   7   3       59.58       65.87      4.88 o 
   6   7   3       63.90       69.41      6.63 o 
   7   7   3       16.53       16.53      6.79 o 
   8   7   3        1.96        4.23      5.07 o 
  -7   8   3        2.86       -3.03      4.78 o 
  -6   8   3       75.55       75.98      7.59 o 
  -5   8   3      136.52      128.61      7.84 o 
  -4   8   3       36.23       45.30      6.09 o 
  -3   8   3        0.01       -3.27      4.01 o 
  -2   8   3      264.34      250.64     14.18 o 
  -1   8   3       89.15       85.57      4.89 o 
   0   8   3       22.02       26.47      3.18 o 
   1   8   3      312.31      313.44      6.55 o 
   2   8   3      199.52      202.35      6.61 o 
   3   8   3       26.78       34.51      4.26 o 
   4   8   3        7.48        4.72      3.39 o 
   5   8   3        6.97        7.54      5.32 o 
   6   8   3        5.90       10.67      8.20 o 
   7   8   3       17.93       13.43      5.70 o 
  -6   9   3       17.96       16.27      5.67 o 
  -5   9   3       19.04       20.40      5.82 o 
  -4   9   3       71.50       83.27      7.44 o 
  -3   9   3      268.11      273.90     11.96 o 
  -2   9   3      258.03      250.09      9.85 o 
  -1   9   3      161.54      165.37      8.30 o 
   0   9   3       35.16       35.60      4.36 o 
   1   9   3       18.44       17.35      3.71 o 
   2   9   3       54.72       63.55      5.15 o 
   3   9   3       10.15       10.32      4.87 o 
   4   9   3       46.45       58.90      6.85 o 
   5   9   3        0.22        0.21      4.93 o 
   6   9   3       96.79       96.58      8.44 o 
  -4  10   3       13.73        9.24      5.64 o 
  -3  10   3      251.62      243.50     10.78 o 
  -2  10   3       11.51       11.15      8.79 o 
  -1  10   3        1.88        9.16      6.35 o 
   0  10   3       51.22       57.74      9.01 o 
   1  10   3        0.12       -1.62      6.20 o 
   2  10   3       31.81       38.61      7.53 o 
   3  10   3       50.08       73.25      7.40 o 
   4  10   3       13.58       14.44      6.13 o 
 -10   0   4      492.63      484.67     17.72 o 
  -8   0   4      165.75      150.33      9.89 o 
  -6   0   4     1200.05     1340.75     13.78 o 
  -4   0   4     2746.48     2946.52     64.87 o 
  -2   0   4      425.95      339.66      9.92 o 
   0   0   4    24381.27    20042.89    804.83 o 
   2   0   4     1307.88     1194.72     28.35 o 
   4   0   4      984.36     1112.44     16.10 o 
   6   0   4       16.59       24.41      3.22 o 
   8   0   4       83.04       90.38      8.12 o 
  10   0   4      372.97      365.94     15.51 o 
 -11   1   4      297.65      288.34     10.91 o 
 -10   1   4      144.39      148.76      8.04 o 
  -9   1   4       27.59       28.81      5.01 o 
  -8   1   4       39.59       48.10      3.97 o 
  -7   1   4       21.26       14.32      2.93 o 
  -6   1   4       13.62       13.68      2.01 o 
  -5   1   4     2303.18     2242.79     19.75 o 
  -4   1   4      573.16      641.92      9.79 o 
  -3   1   4     6979.81     7428.26     86.78 o 
  -2   1   4     5375.64     5422.08     51.75 o 
  -1   1   4     2838.16     2772.60     63.84 o 
   0   1   4     1215.04     1134.11     27.66 o 
   1   1   4     1521.00     1453.19     51.67 o 
   2   1   4      410.86      414.43     12.07 o 
   3   1   4      344.38      436.22     14.84 o 
   4   1   4      100.76       72.00      2.38 o 
   5   1   4       37.47       34.61      2.94 o 
   6   1   4       18.38       29.04      2.71 o 
   7   1   4        0.14       -2.59      3.99 o 
   8   1   4       10.49        7.35      3.78 o 
   9   1   4        3.24       -2.07      3.86 o 
  10   1   4        0.85       -4.43      4.06 o 
  11   1   4        1.44       14.51      5.48 o 
 -11   2   4       46.72       62.60      9.89 o 
 -10   2   4       62.62       66.50      6.67 o 
  -9   2   4        2.74        0.70      3.40 o 
  -8   2   4       65.85       59.78      4.32 o 
  -7   2   4      325.63      328.49      6.96 o 
  -6   2   4       13.42       20.25      3.08 o 
  -5   2   4     1336.90     1349.13     16.91 o 
  -4   2   4      826.42      791.71      7.11 o 
  -3   2   4     2794.25     2775.76     41.15 o 
  -2   2   4     1451.11     1654.72     56.00 o 
  -1   2   4     1061.98      954.65      9.49 o 
   0   2   4      342.92      331.98      6.26 o 
   1   2   4     3204.81     3138.29     96.03 o 
   2   2   4      193.31      201.99      3.66 o 
   3   2   4     1119.01     1212.99     34.95 o 
   4   2   4      191.90      188.07      3.31 o 
   5   2   4        8.80       12.17      1.68 o 
   6   2   4        3.56        4.04      2.03 o 
   7   2   4       91.94       85.21      4.26 o 
   8   2   4        0.01        0.92      2.75 o 
   9   2   4       69.18       66.77      4.71 o 
  10   2   4        0.60       -1.34      4.52 o 
  11   2   4      134.39      121.24     11.81 o 
 -11   3   4       14.52       11.06     11.08 o 
 -10   3   4       89.71       93.29      6.77 o 
  -9   3   4        9.13        6.62      3.61 o 
  -8   3   4      414.52      409.26     11.13 o 
  -7   3   4      147.53      142.84      5.61 o 
  -6   3   4      556.24      519.15      8.40 o 
  -5   3   4       51.84       55.40      3.71 o 
  -4   3   4      484.52      484.43     12.01 o 
  -3   3   4      425.64      478.30     11.98 o 
  -2   3   4      193.75      192.66      4.67 o 
  -1   3   4       67.43       83.22      2.39 o 
   0   3   4      956.03     1093.47     13.38 o 
   1   3   4      439.56      478.83     16.41 o 
   2   3   4       83.98       63.16      2.77 o 
   3   3   4       70.94       78.46      4.81 o 
   4   3   4       34.05       30.63      2.16 o 
   5   3   4      250.83      243.87      8.31 o 
   6   3   4      124.57      118.12      4.68 o 
   7   3   4       16.03       17.19      3.27 o 
   8   3   4        0.48        1.49      2.66 o 
   9   3   4        7.47       -0.45      3.27 o 
  10   3   4        2.99       -2.36      5.76 o 
  11   3   4        0.70       -6.94      7.24 o 
 -10   4   4       17.64       11.28      4.47 o 
  -9   4   4        2.40        2.88      3.78 o 
  -8   4   4       75.96       71.05      5.09 o 
  -7   4   4       34.67       45.06      4.25 o 
  -6   4   4      752.45      745.66     10.56 o 
  -5   4   4      764.80      796.85     10.33 o 
  -4   4   4      511.74      514.88      8.12 o 
  -3   4   4      557.03      568.94     10.76 o 
  -2   4   4      290.52      262.04      4.41 o 
  -1   4   4      454.13      499.73      9.92 o 
   0   4   4       90.17       61.30      2.82 o 
   1   4   4      190.88      174.27      4.21 o 
   2   4   4     3642.88     3981.44    100.50 o 
   3   4   4      416.04      431.45      9.03 o 
   4   4   4      241.16      242.96     14.02 o 
   5   4   4        0.04       -0.02      2.47 o 
   6   4   4       72.85       68.21      5.01 o 
   7   4   4      112.72      109.18      6.32 o 
   8   4   4       46.29       42.36      6.05 o 
   9   4   4       34.74       31.31      7.97 o 
  10   4   4       14.10       12.55      7.24 o 
 -10   5   4       32.43       55.35      6.00 o 
  -9   5   4      309.04      316.30     11.76 o 
  -8   5   4      259.09      258.45      7.97 o 
  -7   5   4      311.48      295.53      7.92 o 
  -6   5   4       41.45       50.02      4.53 o 
  -5   5   4      180.71      165.89      5.99 o 
  -4   5   4      227.97      223.46      7.38 o 
  -3   5   4       45.32       30.93      3.47 o 
  -2   5   4       18.02       25.59      2.29 o 
  -1   5   4      646.78      641.96      7.89 o 
   0   5   4      104.07       93.01      3.73 o 
   1   5   4       50.91       49.57      3.26 o 
   2   5   4      506.80      539.79     16.77 o 
   3   5   4       16.75       11.90      2.58 o 
   4   5   4       57.10       61.71      4.98 o 
   5   5   4       87.84       78.09      5.32 o 
   6   5   4        4.47        1.66      3.54 o 
   7   5   4      329.68      290.48     12.26 o 
   8   5   4       22.20       19.64      6.79 o 
   9   5   4        0.43       -6.86      4.58 o 
  10   5   4       54.87       56.43      7.65 o 
  -9   6   4        2.36       -6.10      4.14 o 
  -8   6   4       20.77       11.82      4.12 o 
  -7   6   4       19.39       17.37      4.20 o 
  -6   6   4       60.57       76.87      5.30 o 
  -5   6   4       48.25       58.52      5.23 o 
  -4   6   4      534.82      557.83     12.00 o 
  -3   6   4      133.93      128.05      6.58 o 
  -2   6   4      825.76      801.88     14.10 o 
  -1   6   4      951.18      876.78     11.00 o 
   0   6   4      553.45      549.50      8.27 o 
   1   6   4       41.99       47.58      3.69 o 
   2   6   4      311.03      319.84      6.60 o 
   3   6   4       19.26       22.60      3.18 o 
   4   6   4      172.75      193.29      7.20 o 
   5   6   4      120.77      119.66      6.42 o 
   6   6   4       39.46       35.31      7.53 o 
   7   6   4       10.69       12.40      6.05 o 
   8   6   4       41.41       56.62      7.06 o 
   9   6   4       70.66       73.20      7.91 o 
  -8   7   4      123.80      106.13      6.64 o 
  -7   7   4       94.90       97.63      6.41 o 
  -6   7   4      108.32      116.12      7.61 o 
  -5   7   4       48.46       48.71      5.99 o 
  -4   7   4       52.55       48.05      5.78 o 
  -3   7   4        0.97       -0.05      3.55 o 
  -2   7   4      105.94       93.23      6.21 o 
  -1   7   4       71.07       70.08      4.45 o 
   0   7   4       29.14       32.46      3.12 o 
   1   7   4      111.61      112.42      4.29 o 
   2   7   4       90.30       82.19      4.09 o 
   3   7   4       38.03       42.26      4.17 o 
   4   7   4       54.83       62.70      4.80 o 
   5   7   4        8.20        8.85      3.48 o 
   6   7   4       63.61       76.36      7.16 o 
   7   7   4        0.19       -6.43      4.28 o 
   8   7   4      145.74      158.82      9.28 o 
  -7   8   4        3.11        5.08      4.99 o 
  -6   8   4        1.06       -6.86      4.57 o 
  -5   8   4       33.23       28.76      5.28 o 
  -4   8   4       26.54       24.23      5.38 o 
  -3   8   4      669.12      635.67     13.89 o 
  -2   8   4        9.29        9.20      4.18 o 
  -1   8   4      459.23      461.78     11.43 o 
   0   8   4      178.64      170.90      5.98 o 
   1   8   4      506.62      509.13      9.12 o 
   2   8   4        1.43       -1.16      2.87 o 
   3   8   4       61.49       75.69      5.05 o 
   4   8   4       34.41       36.38      4.53 o 
   5   8   4        0.33       -5.38      4.33 o 
   6   8   4        5.89        0.52      4.75 o 
   7   8   4        3.56       -0.73      5.22 o 
  -6   9   4       58.78       50.53      7.31 o 
  -5   9   4       14.62       17.93      5.68 o 
  -4   9   4      334.04      340.24     11.74 o 
  -3   9   4        0.92       -2.67      4.36 o 
  -2   9   4        0.00       -2.21      4.23 o 
  -1   9   4       82.53       84.10      6.72 o 
   0   9   4       36.63       45.90      6.50 o 
   1   9   4       13.36       12.18      4.39 o 
   2   9   4       51.71       49.21      4.89 o 
   3   9   4       10.94       12.43      4.00 o 
   4   9   4        3.00        3.56      4.85 o 
   5   9   4      197.48      208.91     12.04 o 
   6   9   4       38.16       54.13      7.72 o 
  -3  10   4       76.15       90.81      9.89 o 
  -2  10   4      152.17      148.52      8.75 o 
  -1  10   4       41.73       40.43      6.38 o 
   0  10   4      181.89      175.88     12.40 o 
   1  10   4       56.21       58.77      9.16 o 
   2  10   4      303.70      300.45     10.60 o 
   3  10   4       38.07       34.24      6.49 o 
 -11   0   5        6.44        0.44      7.24 o 
  -9   0   5      212.50      208.81     11.96 o 
  -7   0   5     1684.48     1560.00     41.42 o 
  -5   0   5      221.30      173.63      5.40 o 
  -3   0   5     3174.09     3102.35     80.99 o 
  -1   0   5     4852.06     4503.77    132.43 o 
   1   0   5       62.74       41.49      4.84 o 
   3   0   5      902.44     1062.62     10.28 o 
   5   0   5      485.80      568.11     13.29 o 
   7   0   5      747.59      756.25     17.72 o 
   9   0   5       96.84       75.91      8.71 o 
  11   0   5      244.46      252.67     14.32 o 
 -11   1   5       34.95       47.57      6.72 o 
 -10   1   5        3.04        1.09      4.38 o 
  -9   1   5      123.77      116.87      7.10 o 
  -8   1   5        9.14        3.52      2.74 o 
  -7   1   5       63.30       68.26      3.64 o 
  -6   1   5      154.55      172.07      4.52 o 
  -5   1   5     1441.10     1536.55     23.97 o 
  -4   1   5       64.50       64.56      2.78 o 
  -3   1   5      964.21     1125.67     17.25 o 
  -2   1   5      470.12      385.75     10.03 o 
  -1   1   5        6.59       13.57      0.83 o 
   0   1   5      196.57      153.83      6.11 o 
   1   1   5      358.09      352.23     16.92 o 
   2   1   5        9.31        4.37      1.12 o 
   3   1   5     1618.28     1672.03     52.09 o 
   4   1   5     1291.01     1325.22     45.30 o 
   5   1   5      240.62      267.36      6.84 o 
   6   1   5      133.38      132.39      5.74 o 
   7   1   5       13.71       14.92      3.76 o 
   8   1   5      106.49      109.69      6.27 o 
   9   1   5        0.12        1.34      4.11 o 
  10   1   5        3.51        0.30      6.87 o 
  11   1   5        8.45       13.63      5.53 o 
 -11   2   5       14.34       15.55      7.24 o 
 -10   2   5      139.21      137.17      7.99 o 
  -9   2   5       96.42       93.91      6.79 o 
  -8   2   5      557.45      543.12      9.21 o 
  -7   2   5        0.12        0.66      2.81 o 
  -6   2   5      553.23      500.97      7.84 o 
  -5   2   5      276.78      284.30      5.86 o 
  -4   2   5      891.57      823.05     10.44 o 
  -3   2   5      935.62      877.84     23.63 o 
  -2   2   5     2022.99     1920.47     56.55 o 
  -1   2   5        7.23        6.40      0.95 o 
   0   2   5     1042.93      969.44     27.27 o 
   1   2   5       43.14       42.94      2.28 o 
   2   2   5        8.70        9.66      1.62 o 
   3   2   5        9.94       23.59      1.89 o 
   4   2   5       42.11       39.28      1.96 o 
   5   2   5        0.02       -1.61      1.39 o 
   6   2   5      642.42      605.82      8.80 o 
   7   2   5       37.38       43.12      3.79 o 
   8   2   5      212.51      198.86      6.25 o 
   9   2   5      198.99      196.87      6.57 o 
  10   2   5       68.49       77.78      5.75 o 
  11   2   5       13.13        9.89      7.53 o 
 -11   3   5      122.09      138.33      9.18 o 
 -10   3   5       70.58       72.36     10.04 o 
  -9   3   5       66.39       76.51      5.34 o 
  -8   3   5       29.48       30.54      4.02 o 
  -7   3   5        0.19        1.52      2.92 o 
  -6   3   5      254.44      239.89      6.24 o 
  -5   3   5       87.10       86.50      4.30 o 
  -4   3   5        1.51       -1.01      2.11 o 
  -3   3   5     1252.63     1322.69     17.56 o 
  -2   3   5       72.88       92.45      3.98 o 
  -1   3   5        7.87       16.10      1.54 o 
   0   3   5       11.75       11.76      1.77 o 
   1   3   5      106.75       89.92      4.84 o 
   2   3   5      874.86      902.47     41.97 o 
   3   3   5     1901.48     1932.72     58.11 o 
   4   3   5      637.67      693.98     26.86 o 
   5   3   5      785.45      794.71     36.50 o 
   6   3   5       44.69       57.90      4.06 o 
   7   3   5        6.60        4.82      2.90 o 
   8   3   5       76.93       72.25      4.55 o 
   9   3   5        0.00       -4.23      2.82 o 
  10   3   5        5.76        6.05      6.65 o 
  11   3   5        2.90        1.77      7.09 o 
 -10   4   5       34.34       41.02      5.18 o 
  -9   4   5       45.28       57.03      5.20 o 
  -8   4   5      273.25      276.10      7.71 o 
  -7   4   5      258.62      250.23      7.07 o 
  -6   4   5      587.06      567.14      9.44 o 
  -5   4   5     1193.67     1188.61     12.53 o 
  -4   4   5       76.34       58.44      4.71 o 
  -3   4   5        0.91       -1.47      1.49 o 
  -2   4   5       53.37       48.37      2.40 o 
  -1   4   5      230.17      245.54      8.78 o 
   0   4   5     1057.12     1012.40     18.26 o 
   1   4   5      704.05      706.42     20.70 o 
   2   4   5      562.68      584.27     11.47 o 
   3   4   5       43.28       41.98      2.89 o 
   4   4   5      382.19      351.89     15.18 o 
   5   4   5     2061.94     1947.96    146.94 o 
   6   4   5        0.03        0.30      3.34 o 
   7   4   5       21.11       25.12      4.44 o 
   8   4   5      162.60      156.07     11.44 o 
   9   4   5       96.78       90.08      9.45 o 
  10   4   5       77.38       80.78     10.04 o 
 -10   5   5      266.80      278.19      9.03 o 
  -9   5   5        1.59       -1.30      5.58 o 
  -8   5   5        1.22       -1.46      3.64 o 
  -7   5   5        4.40        1.13      3.46 o 
  -6   5   5       74.89       67.11      5.45 o 
  -5   5   5        7.40       12.96      3.47 o 
  -4   5   5       15.76       15.99      3.40 o 
  -3   5   5      197.14      190.56      5.73 o 
  -2   5   5     1151.96     1136.70      8.25 o 
  -1   5   5      134.73      134.41      4.23 o 
   0   5   5      595.13      650.34      8.04 o 
   1   5   5       61.60       54.28      3.48 o 
   2   5   5      290.80      271.12      5.81 o 
   3   5   5      345.07      371.08      6.68 o 
   4   5   5      333.69      363.96      6.98 o 
   5   5   5       37.64       37.70      4.53 o 
   6   5   5      789.69      780.82     50.21 o 
   7   5   5        7.46        5.16      3.80 o 
   8   5   5       23.96       23.68      4.95 o 
   9   5   5       17.76       17.57      7.38 o 
  10   5   5        3.26        1.84      5.42 o 
  -9   6   5       18.32       23.67      5.08 o 
  -8   6   5        5.53        8.08      3.98 o 
  -7   6   5      677.80      660.81     11.87 o 
  -6   6   5       20.68       22.70      4.15 o 
  -5   6   5      311.88      310.97      8.66 o 
  -4   6   5      235.77      225.47      8.17 o 
  -3   6   5      150.17      147.31      7.04 o 
  -2   6   5      580.55      594.86     11.64 o 
  -1   6   5      452.57      411.42      9.57 o 
   0   6   5       99.25       93.11      4.30 o 
   1   6   5      269.45      315.24      6.87 o 
   2   6   5      197.73      191.77      5.51 o 
   3   6   5      206.42      197.34      5.66 o 
   4   6   5      196.79      179.73      7.20 o 
   5   6   5       27.33       32.23      4.75 o 
   6   6   5       13.38       12.78      4.33 o 
   7   6   5       91.85       90.29     11.00 o 
   8   6   5      115.27      125.52     11.08 o 
   9   6   5       87.49      103.95      8.48 o 
  -8   7   5       37.60       47.91      7.75 o 
  -7   7   5      156.33      155.10      7.10 o 
  -6   7   5        0.56        2.20      4.51 o 
  -5   7   5       78.40       73.20      8.86 o 
  -4   7   5        0.27       -5.49      4.73 o 
  -3   7   5      166.92      165.71      7.61 o 
  -2   7   5       47.21       53.71      5.53 o 
  -1   7   5     1099.00     1103.53     16.02 o 
   0   7   5       47.84       48.32      3.47 o 
   1   7   5      579.01      600.65      8.11 o 
   2   7   5        3.75        2.93      2.46 o 
   3   7   5       27.29       33.68      5.09 o 
   4   7   5       15.01       17.65      4.33 o 
   5   7   5      173.11      175.36      7.83 o 
   6   7   5        3.51        3.87      4.05 o 
   7   7   5      107.78      114.13      7.87 o 
   8   7   5        0.00       -1.09      5.21 o 
  -7   8   5       44.01       38.25      6.74 o 
  -6   8   5      172.86      185.33     11.22 o 
  -5   8   5       24.49       23.38      5.60 o 
  -4   8   5      381.20      383.90     11.74 o 
  -3   8   5        1.47       -1.47      4.11 o 
  -2   8   5      257.26      264.01      9.44 o 
  -1   8   5        0.10        0.45      4.04 o 
   0   8   5       78.26       80.61      6.30 o 
   1   8   5       25.04       24.51      3.27 o 
   2   8   5      135.71      137.44      5.81 o 
   3   8   5      316.72      297.33      8.72 o 
   4   8   5        2.59        0.41      3.33 o 
   5   8   5       15.62       15.36      4.14 o 
   6   8   5      100.88      107.38     10.34 o 
   7   8   5       15.92       16.48      5.90 o 
  -6   9   5       54.93       57.45      9.89 o 
  -5   9   5       40.62       54.59      8.64 o 
  -4   9   5        0.31        1.83      4.38 o 
  -3   9   5       74.10       83.56      7.31 o 
  -2   9   5      227.21      239.03      9.76 o 
  -1   9   5      241.72      241.06     12.63 o 
   0   9   5      278.35      269.09      9.76 o 
   1   9   5       50.33       49.47      8.57 o 
   2   9   5        7.86        8.28      3.67 o 
   3   9   5       89.71       94.97      5.81 o 
   4   9   5      275.21      274.37      8.49 o 
   5   9   5        0.15        1.97      5.16 o 
  -3  10   5       30.05       48.87      6.91 o 
  -2  10   5      114.50      120.22     10.26 o 
  -1  10   5       69.47       83.68      7.49 o 
   0  10   5        5.37        4.43      6.94 o 
   1  10   5        1.94        0.59      6.05 o 
   2  10   5        0.44       -1.33      6.50 o 
   3  10   5        0.34        9.20      4.40 o 
 -10   0   6      156.57      159.79     12.11 o 
  -8   0   6      314.87      342.76     14.03 o 
  -6   0   6     1086.03     1103.28     20.05 o 
  -4   0   6     1332.55     1350.41     30.47 o 
  -2   0   6      104.00      111.60      3.23 o 
   0   0   6       96.08       89.81      2.01 o 
   2   0   6     2541.19     2752.42    159.34 o 
   4   0   6     1249.35     1359.18     34.63 o 
   6   0   6      421.01      409.36     12.70 o 
   8   0   6     1618.41     1668.15     28.35 o 
  10   0   6       22.76       25.40      7.24 o 
 -11   1   6        4.14       -5.33      5.19 o 
 -10   1   6       28.43       38.33      8.57 o 
  -9   1   6       15.53       11.83      4.69 o 
  -8   1   6       60.13       61.76      5.74 o 
  -7   1   6        4.26        6.26      2.33 o 
  -6   1   6      244.62      213.26      7.00 o 
  -5   1   6      836.76      860.15      9.31 o 
  -4   1   6      873.84      911.65     15.45 o 
  -3   1   6     1520.62     1532.03     44.98 o 
  -2   1   6       85.04       79.44      2.36 o 
  -1   1   6     2743.54     2522.87     33.74 o 
   0   1   6      150.11      178.54      6.11 o 
   1   1   6        0.07        3.90      1.17 o 
   2   1   6      954.20      956.35     21.19 o 
   3   1   6      156.80      202.15      4.22 o 
   4   1   6      862.42      984.90     26.24 o 
   5   1   6      106.02      111.60      4.06 o 
   6   1   6      196.97      218.31      7.10 o 
   7   1   6      143.23      141.43      6.52 o 
   8   1   6      970.18      964.45     27.62 o 
   9   1   6      399.37      413.75     11.28 o 
  10   1   6        5.82       10.96      4.69 o 
  11   1   6       72.48       90.36      7.84 o 
 -11   2   6       80.87       92.73      8.46 o 
 -10   2   6       10.15        6.24      4.89 o 
  -9   2   6      382.62      396.13     11.43 o 
  -8   2   6       11.53       20.69      3.61 o 
  -7   2   6      272.06      250.16      6.29 o 
  -6   2   6        5.60        8.80      2.80 o 
  -5   2   6      485.57      466.82      7.27 o 
  -4   2   6     3059.11     3185.55     69.50 o 
  -3   2   6      506.14      562.37     13.16 o 
  -2   2   6      138.84      166.25      6.79 o 
  -1   2   6      407.54      463.41     10.74 o 
   0   2   6      324.17      278.61      5.69 o 
   1   2   6      378.93      361.93     16.11 o 
   2   2   6      259.40      278.56      8.92 o 
   3   2   6     1468.19     1431.28     39.43 o 
   4   2   6       80.77       95.09      4.22 o 
   5   2   6      864.81      931.90     38.11 o 
   6   2   6     1017.05      989.35     32.21 o 
   7   2   6     1053.55     1009.62     13.98 o 
   8   2   6       55.99       57.26      4.43 o 
   9   2   6      254.67      249.44      7.41 o 
  10   2   6      161.06      154.12      6.59 o 
  11   2   6        0.16       -5.15      4.14 o 
 -11   3   6       46.08       55.37      7.20 o 
 -10   3   6       39.46       32.93      8.27 o 
  -9   3   6       19.30       10.89      3.97 o 
  -8   3   6        0.15       -2.30      3.13 o 
  -7   3   6      106.17      101.40      4.87 o 
  -6   3   6      528.99      530.74      8.71 o 
  -5   3   6        3.75       12.26      2.92 o 
  -4   3   6     1592.40     1493.07     16.52 o 
  -3   3   6     1249.03     1248.97     14.22 o 
  -2   3   6      140.44      121.26      2.75 o 
  -1   3   6     1037.85     1066.34     26.90 o 
   0   3   6      472.92      389.70      6.33 o 
   1   3   6       50.47       52.42      3.24 o 
   2   3   6      100.88      101.39      5.13 o 
   3   3   6        2.36        5.01      1.84 o 
   4   3   6      271.36      272.19      6.12 o 
   5   3   6      357.88      357.94     13.55 o 
   6   3   6     2560.88     2443.38     57.53 o 
   7   3   6      246.54      240.04      6.67 o 
   8   3   6        0.06       -0.74      2.92 o 
   9   3   6       13.59        5.47      3.64 o 
  10   3   6      213.89      217.80      7.66 o 
 -10   4   6       36.07       42.53     10.04 o 
  -9   4   6      127.91      144.30      6.40 o 
  -8   4   6      515.25      494.59      9.84 o 
  -7   4   6      126.92      141.79      5.78 o 
  -6   4   6      262.19      237.99      7.40 o 
  -5   4   6        1.89        1.45      2.88 o 
  -4   4   6      112.96      116.61      4.73 o 
  -3   4   6     1098.51     1041.91     21.36 o 
  -2   4   6       70.75       52.21      2.66 o 
  -1   4   6      208.20      220.73      6.01 o 
   0   4   6      190.77      221.90      4.69 o 
   1   4   6      552.39      512.86     12.04 o 
   2   4   6      322.37      369.46     12.60 o 
   3   4   6      228.77      192.62      4.93 o 
   4   4   6      692.52      663.13     25.88 o 
   5   4   6      483.09      442.63     17.43 o 
   6   4   6      546.77      548.34     21.56 o 
   7   4   6      316.15      302.18      9.19 o 
   8   4   6       33.84       35.90      6.65 o 
   9   4   6        7.25        6.45     10.41 o 
  10   4   6      212.86      197.15     13.29 o 
 -10   5   6        4.89       15.23      5.07 o 
  -9   5   6        8.43        1.36      4.31 o 
  -8   5   6       80.43       86.66      5.84 o 
  -7   5   6      190.81      186.51      6.77 o 
  -6   5   6        5.19        2.62      3.16 o 
  -5   5   6      373.08      366.84      8.11 o 
  -4   5   6      162.88      161.53      5.82 o 
  -3   5   6      365.18      363.55      7.58 o 
  -2   5   6        3.77       -1.82      3.26 o 
  -1   5   6      676.30      647.75     12.35 o 
   0   5   6       43.49       49.80      4.17 o 
   1   5   6       38.59       34.26      3.13 o 
   2   5   6      331.26      337.94      6.91 o 
   3   5   6      109.41      126.29      5.18 o 
   4   5   6      364.57      335.24      9.78 o 
   5   5   6      226.44      184.56     12.77 o 
   6   5   6       19.35       17.99      4.22 o 
   7   5   6      256.94      231.04     13.29 o 
   8   5   6      198.91      190.70      8.60 o 
   9   5   6       28.43       25.70      7.97 o 
  -9   6   6       54.72       60.38      5.96 o 
  -8   6   6      121.30      132.02      6.77 o 
  -7   6   6       42.77       52.41      5.25 o 
  -6   6   6       88.77       96.38      7.04 o 
  -5   6   6        7.85        2.25      3.13 o 
  -4   6   6        8.32        8.34      3.32 o 
  -3   6   6      302.63      286.31      9.02 o 
  -2   6   6      813.73      793.56     13.37 o 
  -1   6   6      282.89      283.71      6.23 o 
   0   6   6      500.10      508.56      8.07 o 
   1   6   6      412.46      425.32      9.53 o 
   2   6   6      197.53      177.79      6.79 o 
   3   6   6       53.86       56.24      4.07 o 
   4   6   6      436.13      420.39     10.29 o 
   5   6   6       57.09       58.74      8.12 o 
   6   6   6       31.98       43.46      5.43 o 
   7   6   6      277.94      244.42     27.47 o 
   8   6   6      529.84      528.53     19.79 o 
   9   6   6       22.06       21.41      8.42 o 
  -8   7   6        0.05       -1.91      4.25 o 
  -7   7   6       15.13       18.56      4.99 o 
  -6   7   6      179.08      164.00      7.03 o 
  -5   7   6        0.28        4.27      4.26 o 
  -4   7   6      286.80      289.10      9.73 o 
  -3   7   6      367.45      356.16     10.28 o 
  -2   7   6      296.07      289.10      9.24 o 
  -1   7   6      290.85      268.61     18.98 o 
   0   7   6      177.15      172.51      5.01 o 
   1   7   6      397.82      396.83      7.94 o 
   2   7   6       65.92       73.23      4.87 o 
   3   7   6       28.23       29.02      4.80 o 
   4   7   6      342.20      307.20      9.66 o 
   5   7   6        1.78        0.16      3.70 o 
   6   7   6       13.88        9.45      8.71 o 
   7   7   6      132.82      140.74     11.37 o 
   8   7   6       27.96       43.89      6.85 o 
  -7   8   6       13.91       17.25      6.14 o 
  -6   8   6        2.02       -4.39      4.87 o 
  -5   8   6      366.42      365.91     11.84 o 
  -4   8   6        1.37       -2.57      3.96 o 
  -3   8   6       45.76       42.87     10.12 o 
  -2   8   6        8.03        5.26      4.47 o 
  -1   8   6      134.41      125.16      7.35 o 
   0   8   6       33.32       31.80      6.50 o 
   1   8   6      181.83      183.44      6.76 o 
   2   8   6        0.80        0.41      3.56 o 
   3   8   6      162.31      173.08      6.71 o 
   4   8   6       24.59       31.15      4.58 o 
   5   8   6       90.99       97.39      5.91 o 
   6   8   6        8.65       16.57      5.57 o 
   7   8   6      105.72      119.16     10.71 o 
  -5   9   6       30.43       32.07      6.74 o 
  -4   9   6      186.31      191.78      9.65 o 
  -3   9   6      130.37      129.27      9.23 o 
  -2   9   6       63.97       78.91      8.27 o 
  -1   9   6       14.64        8.01      5.14 o 
   0   9   6       25.95       26.78      5.58 o 
   1   9   6      227.25      220.78     13.14 o 
   2   9   6       32.92       36.15      4.72 o 
   3   9   6        1.02       -6.44      4.30 o 
   4   9   6       21.92       24.17      4.62 o 
   5   9   6       16.64       13.94      9.01 o 
  -3  10   6        0.23        0.75      5.46 o 
  -2  10   6       36.17       33.21     12.55 o 
  -1  10   6        7.46        1.53      5.00 o 
   0  10   6        2.46        1.18      6.50 o 
   1  10   6        8.88       11.52      7.24 o 
   2  10   6      282.86      285.16     15.65 o 
   3  10   6        0.12        7.45      4.58 o 
 -11   0   7       16.15       20.08      8.86 o 
  -9   0   7       41.55       59.07      8.71 o 
  -7   0   7      447.75      461.04     15.21 o 
  -5   0   7       26.55       39.90      3.86 o 
  -3   0   7      171.42      136.58      3.73 o 
  -1   0   7    10494.19     9739.37    205.26 o 
   1   0   7        2.79       10.16      1.22 o 
   3   0   7     1006.93     1263.42     15.06 o 
   5   0   7      155.41      155.50      8.12 o 
   7   0   7      131.06      128.18      9.30 o 
   9   0   7        0.92       -1.48      5.76 o 
  11   0   7      125.53      147.38     13.00 o 
 -11   1   7        0.26       -5.38      6.05 o 
 -10   1   7        1.90        1.08      5.98 o 
  -9   1   7       50.96       54.91      6.21 o 
  -8   1   7       98.91       98.66      6.58 o 
  -7   1   7     1062.69     1058.67      9.99 o 
  -6   1   7      815.56      833.65     12.00 o 
  -5   1   7       34.79       32.66      2.44 o 
  -4   1   7     1298.82     1301.19     23.04 o 
  -3   1   7      505.96      499.31     11.50 o 
  -2   1   7     2046.19     1915.88     30.12 o 
  -1   1   7        1.78        0.78      0.93 o 
   0   1   7     1778.95     1880.41     58.69 o 
   1   1   7      138.33      145.00      5.86 o 
   2   1   7     1852.33     1912.20     51.11 o 
   3   1   7        0.56       -0.39      1.19 o 
   4   1   7      287.13      286.62      6.06 o 
   5   1   7     1258.78     1295.93     11.79 o 
   6   1   7      194.92      195.20      6.99 o 
   7   1   7        5.96        6.75      3.38 o 
   8   1   7      431.68      449.09     11.17 o 
   9   1   7      456.56      448.56     19.86 o 
  10   1   7      366.49      374.11     14.18 o 
  11   1   7       55.44       68.54      7.51 o 
 -11   2   7       13.53       20.78      6.10 o 
 -10   2   7       78.74       82.25      7.18 o 
  -9   2   7       13.47       21.63      5.33 o 
  -8   2   7        0.09       -3.35      4.07 o 
  -7   2   7       28.05       29.09      3.54 o 
  -6   2   7        4.25       -0.74      2.52 o 
  -5   2   7      891.92      924.38      9.97 o 
  -4   2   7      266.70      267.52      7.21 o 
  -3   2   7     3985.98     4220.02    136.12 o 
  -2   2   7     1260.16     1230.12     26.90 o 
  -1   2   7      514.40      568.61     15.98 o 
   0   2   7     3740.49     3794.39    131.85 o 
   1   2   7        2.41        0.42      1.27 o 
   2   2   7      256.05      347.21     14.93 o 
   3   2   7       15.55       24.10      2.14 o 
   4   2   7      103.08      113.87      3.45 o 
   5   2   7      425.94      456.18      8.78 o 
   6   2   7        9.98       16.28      2.61 o 
   7   2   7       38.00       39.40      3.89 o 
   8   2   7       65.36       59.16      4.51 o 
   9   2   7       31.83       36.06      4.45 o 
  10   2   7       85.28       79.98      5.62 o 
 -10   3   7       12.47       15.16      5.64 o 
  -9   3   7      134.87      160.52     12.11 o 
  -8   3   7       24.84       18.09      3.93 o 
  -7   3   7      137.26      128.49      5.39 o 
  -6   3   7        0.48       -0.64      2.78 o 
  -5   3   7     2110.36     2117.68     18.24 o 
  -4   3   7       76.58       87.96      4.20 o 
  -3   3   7       21.87       30.50      2.91 o 
  -2   3   7        0.23        4.80      1.47 o 
  -1   3   7       29.81       25.63      1.89 o 
   0   3   7      219.24      239.08      6.33 o 
   1   3   7      804.90      863.52     29.08 o 
   2   3   7      461.60      498.74     18.39 o 
   3   3   7     1617.90     1648.87     59.64 o 
   4   3   7      135.00      151.88      5.59 o 
   5   3   7      939.84      906.43     21.16 o 
   6   3   7       87.55       86.34      3.98 o 
   7   3   7      794.31      743.72     19.12 o 
   8   3   7        0.26       -4.21      2.81 o 
   9   3   7       42.57       44.99      4.83 o 
  10   3   7      121.04      117.93      6.50 o 
 -10   4   7       96.58       93.77     11.22 o 
  -9   4   7       11.27       12.66      4.32 o 
  -8   4   7        0.01        0.59      3.33 o 
  -7   4   7       14.93        7.64      3.42 o 
  -6   4   7        0.71       -4.26      2.84 o 
  -5   4   7       14.58       19.91      3.42 o 
  -4   4   7       27.62       31.64      3.64 o 
  -3   4   7      381.92      387.94      7.20 o 
  -2   4   7        6.51        6.81      2.48 o 
  -1   4   7       19.69       18.78      2.23 o 
   0   4   7       26.69       31.64      2.67 o 
   1   4   7      222.21      204.25      4.84 o 
   2   4   7      778.20      755.70     20.63 o 
   3   4   7      797.53      825.44     33.36 o 
   4   4   7       78.64       66.13      3.88 o 
   5   4   7        0.06       -1.99      2.41 o 
   6   4   7        1.80        4.97      3.70 o 
   7   4   7        5.76        6.17      4.73 o 
   8   4   7       84.09       89.84      6.68 o 
   9   4   7       96.25       97.35      7.15 o 
  10   4   7       27.18       32.64      8.12 o 
  -9   5   7       28.00       33.59      7.15 o 
  -8   5   7      185.71      201.66      7.51 o 
  -7   5   7      130.23      144.95      9.49 o 
  -6   5   7      250.59      249.50      7.26 o 
  -5   5   7      275.82      265.67      7.21 o 
  -4   5   7      241.14      228.20      6.95 o 
  -3   5   7        1.60        4.34      3.05 o 
  -2   5   7       26.81       28.94      4.35 o 
  -1   5   7       93.04       95.01      3.89 o 
   0   5   7      891.21      910.20     12.97 o 
   1   5   7      165.49      156.59      4.85 o 
   2   5   7      192.43      186.24      5.37 o 
   3   5   7       42.76       47.17      3.71 o 
   4   5   7      408.08      380.20     14.57 o 
   5   5   7      236.05      223.40     22.37 o 
   6   5   7      577.38      553.10     41.94 o 
   7   5   7        4.69        0.87      3.91 o 
   8   5   7      482.96      470.98     12.73 o 
   9   5   7       15.36       17.51      5.22 o 
  -9   6   7        3.80       -3.95      4.05 o 
  -8   6   7       12.90        1.15      3.87 o 
  -7   6   7        0.70       -0.91      4.31 o 
  -6   6   7       45.26       51.45      4.99 o 
  -5   6   7      176.84      175.56      6.59 o 
  -4   6   7       11.03        7.89      3.41 o 
  -3   6   7      129.35      132.15      7.04 o 
  -2   6   7      508.95      457.28     10.65 o 
  -1   6   7      252.14      250.01      8.30 o 
   0   6   7       71.42       65.26      4.08 o 
   1   6   7      215.23      203.67      5.74 o 
   2   6   7      369.33      381.10      8.19 o 
   3   6   7       22.50       30.66      4.55 o 
   4   6   7      102.95       91.16      5.97 o 
   5   6   7       96.41       97.81      6.37 o 
   6   6   7      237.34      228.45     16.47 o 
   7   6   7       14.65        9.95      4.74 o 
   8   6   7        7.66        5.58      6.28 o 
   9   6   7       18.04       13.00      7.97 o 
  -8   7   7       60.84       69.57      6.41 o 
  -7   7   7      236.61      269.64     10.20 o 
  -6   7   7       28.79       45.12      5.24 o 
  -5   7   7       41.57       51.73      6.27 o 
  -4   7   7       33.04       43.45      5.97 o 
  -3   7   7      177.81      165.11      7.82 o 
  -2   7   7       21.78       19.37      4.47 o 
  -1   7   7      243.83      221.88      8.40 o 
   0   7   7        4.47       -0.15      3.80 o 
   1   7   7       23.20       22.99      3.46 o 
   2   7   7       13.59       12.74      3.26 o 
   3   7   7        1.21       -3.16      3.30 o 
   4   7   7      394.59      394.01     22.23 o 
   5   7   7      182.80      171.68      8.04 o 
   6   7   7      150.58      157.17      8.20 o 
   7   7   7      160.57      156.51      8.79 o 
   8   7   7        8.89       14.47      7.09 o 
  -7   8   7       10.21       14.18     10.26 o 
  -6   8   7        2.03       -5.14      5.76 o 
  -5   8   7       37.18       49.28      6.53 o 
  -4   8   7       55.66       63.50      7.02 o 
  -3   8   7       86.93       89.47      7.61 o 
  -2   8   7       98.25       96.79      7.03 o 
  -1   8   7        9.78        9.05      4.51 o 
   0   8   7      240.45      246.50      9.24 o 
   1   8   7      180.68      173.06      6.56 o 
   2   8   7        4.25        0.94      3.20 o 
   3   8   7       26.37       34.44      5.24 o 
   4   8   7      375.82      393.17     11.43 o 
   5   8   7        5.34       13.94      7.75 o 
   6   8   7        0.29       -1.92      4.70 o 
   7   8   7        2.79       -3.84      7.53 o 
  -5   9   7       76.59       90.31      8.34 o 
  -4   9   7       15.00       18.11     10.41 o 
  -3   9   7       76.26       75.05      7.60 o 
  -2   9   7      219.21      211.26      9.60 o 
  -1   9   7        5.89        3.81      4.83 o 
   0   9   7        1.19        1.20      4.51 o 
   1   9   7       12.47       18.02      7.09 o 
   2   9   7       49.49       64.37      9.97 o 
   3   9   7       88.87       86.26      5.73 o 
   4   9   7       49.81       62.28      5.61 o 
   5   9   7       19.46       27.67      4.96 o 
  -2  10   7       22.13       19.98      6.24 o 
  -1  10   7       92.23      107.57      8.39 o 
   0  10   7       59.63       69.26     10.34 o 
   1  10   7       19.51       31.45      8.42 o 
   2  10   7        4.83        5.91      6.79 o 
 -10   0   8       22.74       17.28      8.57 o 
  -8   0   8        5.83        6.20      5.61 o 
  -6   0   8       14.44        7.58      3.60 o 
  -4   0   8     1959.56     1810.25     19.33 o 
  -2   0   8      233.73      276.01      7.76 o 
   0   0   8      276.15      321.94      7.41 o 
   2   0   8      790.85      822.82      9.81 o 
   4   0   8     1094.83     1267.59     73.32 o 
   6   0   8      417.95      410.39     13.73 o 
   8   0   8     1106.95     1075.38     24.07 o 
  10   0   8       50.37       52.57     10.04 o 
 -11   1   8      147.16      151.08      9.29 o 
 -10   1   8      270.54      284.80     16.61 o 
  -9   1   8      219.82      210.71      9.19 o 
  -8   1   8        0.03        4.66      4.12 o 
  -7   1   8       58.86       66.93      4.72 o 
  -6   1   8      275.75      261.34      5.88 o 
  -5   1   8      492.16      470.61      9.28 o 
  -4   1   8      114.38      116.07      3.24 o 
  -3   1   8       14.23       33.01      2.12 o 
  -2   1   8      782.41      814.57     18.76 o 
  -1   1   8      303.74      282.75      6.08 o 
   0   1   8       22.82       31.76      1.43 o 
   1   1   8     2010.01     2002.22     63.01 o 
   2   1   8     4875.23     5154.07    134.79 o 
   3   1   8       87.63      123.63      3.16 o 
   4   1   8      265.43      317.48      7.09 o 
   5   1   8      144.88      154.82      6.03 o 
   6   1   8      523.06      534.24     10.91 o 
   7   1   8      321.55      321.92      9.24 o 
   8   1   8       15.62       17.59      4.65 o 
   9   1   8      120.66      111.00      7.20 o 
  10   1   8       35.97       36.62      6.14 o 
 -11   2   8       26.00       18.68     11.08 o 
 -10   2   8        4.11        0.13      4.92 o 
  -9   2   8       58.43       65.85      6.63 o 
  -8   2   8      136.67      125.14      7.36 o 
  -7   2   8        0.81        1.80      2.99 o 
  -6   2   8      182.51      178.39      5.53 o 
  -5   2   8       11.27        6.84      2.78 o 
  -4   2   8        0.02        0.12      1.62 o 
  -3   2   8      313.56      268.94      5.54 o 
  -2   2   8      171.68      190.49      5.61 o 
  -1   2   8        0.67       -0.46      1.09 o 
   0   2   8     1052.50     1153.48     29.37 o 
   1   2   8      448.18      444.92     21.76 o 
   2   2   8      566.33      638.80     34.17 o 
   3   2   8        2.44        5.57      1.91 o 
   4   2   8      392.91      425.50      8.23 o 
   5   2   8       38.81       42.54      3.10 o 
   6   2   8      309.64      284.23      5.80 o 
   7   2   8      257.91      255.90      6.99 o 
   8   2   8       74.35       72.31      4.66 o 
   9   2   8      264.41      242.91      7.62 o 
  10   2   8      148.04      160.60      7.16 o 
 -10   3   8       25.77       29.16      9.01 o 
  -9   3   8       25.87       25.10      8.27 o 
  -8   3   8      680.65      675.50     24.58 o 
  -7   3   8       33.84       32.22      3.89 o 
  -6   3   8       20.29       21.97      5.14 o 
  -5   3   8        0.41       -2.90      2.68 o 
  -4   3   8       97.68       95.28      5.35 o 
  -3   3   8      120.55      134.00      5.60 o 
  -2   3   8       72.65       91.24      3.12 o 
  -1   3   8      622.05      718.77     27.25 o 
   0   3   8       10.78        4.52      1.86 o 
   1   3   8     2390.53     2668.90    120.39 o 
   2   3   8      145.39      126.66      4.04 o 
   3   3   8      632.42      620.27     28.05 o 
   4   3   8     2787.58     2821.35    126.04 o 
   5   3   8       15.18       15.89      3.05 o 
   6   3   8       15.24       16.42      3.18 o 
   7   3   8        0.15       -1.55      3.45 o 
   8   3   8      196.83      199.99      6.85 o 
   9   3   8       17.03       18.23      4.29 o 
  10   3   8        4.96        5.78      3.81 o 
 -10   4   8       49.04       50.36     10.19 o 
  -9   4   8        1.59        0.00      4.98 o 
  -8   4   8       34.57       30.34      4.41 o 
  -7   4   8       84.93       98.33      5.24 o 
  -6   4   8       33.95       31.02      3.88 o 
  -5   4   8        0.58        1.41      3.25 o 
  -4   4   8      152.04      111.91      6.43 o 
  -3   4   8       27.61       24.07      3.42 o 
  -2   4   8      256.19      262.27      6.19 o 
  -1   4   8      199.06      196.23      4.43 o 
   0   4   8       85.51       79.44      3.57 o 
   1   4   8      472.98      573.66     14.40 o 
   2   4   8      201.64      243.18     12.00 o 
   3   4   8       98.54      100.06      7.40 o 
   4   4   8      471.03      464.45     36.20 o 
   5   4   8      121.54      114.21      4.85 o 
   6   4   8     1706.23     1576.55     51.39 o 
   7   4   8      252.44      232.37      8.88 o 
   8   4   8        2.89       -5.09      3.61 o 
   9   4   8        8.90        6.67      4.65 o 
  10   4   8       63.69       73.30     16.24 o 
  -9   5   8      332.91      338.31      9.43 o 
  -8   5   8        5.01        2.04      6.17 o 
  -7   5   8      417.69      392.89      9.24 o 
  -6   5   8        1.29        2.37      3.16 o 
  -5   5   8       69.64       72.66      4.95 o 
  -4   5   8      282.15      276.97      7.27 o 
  -3   5   8      219.21      199.57      6.26 o 
  -2   5   8      319.22      307.66      8.66 o 
  -1   5   8      228.83      233.80      7.82 o 
   0   5   8      295.08      292.67      6.08 o 
   1   5   8       62.04       57.41      3.65 o 
   2   5   8       47.47       45.28      3.63 o 
   3   5   8     1806.38     1784.53     75.74 o 
   4   5   8      152.11      155.97      8.85 o 
   5   5   8       67.11       71.11      6.05 o 
   6   5   8      177.81      167.00      9.97 o 
   7   5   8      119.59      110.92     10.56 o 
   8   5   8        1.36       -1.18      4.33 o 
   9   5   8       57.13       55.90      9.82 o 
  -9   6   8       18.22        7.25      4.45 o 
  -8   6   8       46.37       48.28      5.37 o 
  -7   6   8       30.81       36.45      4.97 o 
  -6   6   8        9.08        6.27      3.68 o 
  -5   6   8       21.35       23.14      4.04 o 
  -4   6   8       92.09       92.61      5.32 o 
  -3   6   8       72.02       79.01      6.17 o 
  -2   6   8      152.32      141.39      7.14 o 
  -1   6   8     1250.81     1217.40     16.55 o 
   0   6   8       37.59       43.06      5.04 o 
   1   6   8       63.05       65.80      4.28 o 
   2   6   8        4.04        1.97      2.73 o 
   3   6   8      106.92      113.23      4.94 o 
   4   6   8       61.87       56.75      5.63 o 
   5   6   8       24.89       23.56      4.62 o 
   6   6   8       12.73        5.16      4.12 o 
   7   6   8       20.67       14.99      5.12 o 
   8   6   8      304.07      316.59     13.14 o 
  -8   7   8      112.03      117.55      7.30 o 
  -7   7   8       51.09       52.83      5.71 o 
  -6   7   8      312.12      304.74      9.04 o 
  -5   7   8       50.27       65.26      6.71 o 
  -4   7   8        5.96        1.40      4.21 o 
  -3   7   8      186.32      176.35      8.24 o 
  -2   7   8      110.58      108.99      6.69 o 
  -1   7   8      297.32      290.25     12.48 o 
   0   7   8      163.96      156.54      7.41 o 
   1   7   8       42.04       48.82      4.93 o 
   2   7   8      280.94      275.85      7.14 o 
   3   7   8        8.07        8.00      3.86 o 
   4   7   8      102.36       98.97      6.56 o 
   5   7   8       74.30       78.21      6.89 o 
   6   7   8      222.32      234.44      9.75 o 
   7   7   8       22.88       27.87      6.87 o 
  -6   8   8       16.05       25.10      7.53 o 
  -5   8   8      105.49      113.83      8.05 o 
  -4   8   8        4.87        4.77      6.13 o 
  -3   8   8      608.70      552.35     14.55 o 
  -2   8   8       62.37       72.87      6.98 o 
  -1   8   8        0.05        2.15      4.33 o 
   0   8   8       83.22       90.54      7.02 o 
   1   8   8       92.41       92.22      8.42 o 
   2   8   8      137.13      129.68      7.09 o 
   3   8   8       49.98       51.99      7.83 o 
   4   8   8        2.91        3.04      5.76 o 
   5   8   8        1.22       -5.28      4.33 o 
   6   8   8       39.99       43.14      6.30 o 
  -5   9   8       58.97       70.51      7.81 o 
  -4   9   8       74.79       83.61      8.11 o 
  -3   9   8      200.04      191.97      9.97 o 
  -2   9   8        4.08        4.10      4.89 o 
  -1   9   8        5.57        7.44      4.77 o 
   0   9   8       65.26       72.47      7.27 o 
   1   9   8      217.40      220.92     13.73 o 
   2   9   8       22.41       33.07      5.90 o 
   3   9   8        4.88        4.77      3.86 o 
   4   9   8       23.58       34.09      5.12 o 
   5   9   8      214.92      214.38      8.48 o 
  -2  10   8       84.11       91.58      8.32 o 
  -1  10   8        1.34        3.26      5.60 o 
   0  10   8       44.01       57.30      9.89 o 
   1  10   8      113.38      130.40     11.96 o 
 -11   0   9       97.67      112.97     12.40 o 
  -9   0   9        6.00       -0.30      6.20 o 
  -7   0   9     2855.26     2860.63     36.77 o 
  -5   0   9       63.34       64.37      6.20 o 
  -3   0   9     3837.78     3862.66     63.57 o 
  -1   0   9     1354.92     1416.96     59.14 o 
   1   0   9      719.08      816.07     31.24 o 
   3   0   9      389.76      463.71      8.51 o 
   5   0   9     1066.05     1132.02     20.38 o 
   7   0   9      370.31      346.30     13.59 o 
   9   0   9      309.92      323.41     15.36 o 
 -11   1   9       29.40       30.92      6.84 o 
 -10   1   9      161.46      162.03      9.14 o 
  -9   1   9      302.59      292.69     10.55 o 
  -8   1   9       45.13       55.02      8.93 o 
  -7   1   9      135.80      123.96      6.82 o 
  -6   1   9      297.97      345.94      7.45 o 
  -5   1   9      155.60      164.97      3.67 o 
  -4   1   9        4.08        2.22      1.77 o 
  -3   1   9        9.60       11.52      1.23 o 
  -2   1   9       54.44       62.83      2.14 o 
  -1   1   9       60.74       89.77      2.10 o 
   0   1   9      115.64       94.16      1.93 o 
   1   1   9      138.02      131.69      5.26 o 
   2   1   9       87.91       80.19      2.65 o 
   3   1   9     1269.51     1329.70     24.81 o 
   4   1   9     1032.52     1010.92     27.18 o 
   5   1   9       45.54       38.61      2.66 o 
   6   1   9       92.54       92.37      4.60 o 
   7   1   9        0.13        2.19      3.77 o 
   8   1   9        3.59        2.04      3.89 o 
   9   1   9       35.31       30.91      5.74 o 
  10   1   9      145.81      130.55      5.81 o 
 -10   2   9       85.37       97.27      8.23 o 
  -9   2   9       62.63       61.23      6.89 o 
  -8   2   9      567.99      565.87     13.26 o 
  -7   2   9      108.31      118.48      6.99 o 
  -6   2   9      303.10      275.28      6.52 o 
  -5   2   9     1485.97     1503.06     51.76 o 
  -4   2   9      144.86      164.22      3.91 o 
  -3   2   9      244.80      292.30      8.42 o 
  -2   2   9      495.89      457.33      9.25 o 
  -1   2   9       23.81       24.71      2.20 o 
   0   2   9      219.50      286.75     13.77 o 
   1   2   9       16.82       35.26      2.28 o 
   2   2   9      433.99      470.34      9.93 o 
   3   2   9      220.76      214.99     10.05 o 
   4   2   9     1275.12     1241.13     42.48 o 
   5   2   9        1.06        0.36      2.39 o 
   6   2   9      409.32      394.26      9.96 o 
   7   2   9      543.44      503.42      9.61 o 
   8   2   9      123.08      113.35      5.63 o 
   9   2   9        1.34       -3.68      3.32 o 
  10   2   9      113.80      103.09      6.25 o 
 -10   3   9       99.62      109.73      9.01 o 
  -9   3   9        5.52        0.59      6.20 o 
  -8   3   9       17.50       23.43      5.43 o 
  -7   3   9      377.69      358.70     11.21 o 
  -6   3   9      405.57      366.34     15.41 o 
  -5   3   9        0.27        1.93      2.84 o 
  -4   3   9      184.19      196.23      5.66 o 
  -3   3   9      208.14      227.28      7.31 o 
  -2   3   9       19.29       25.45      2.43 o 
  -1   3   9       84.87       63.01      2.30 o 
   0   3   9        0.07       -1.02      1.70 o 
   1   3   9      772.65      685.76     31.93 o 
   2   3   9      826.13      811.67     38.19 o 
   3   3   9      479.75      434.54     25.05 o 
   4   3   9      124.33      134.82      7.31 o 
   5   3   9      307.58      327.34     13.17 o 
   6   3   9       22.81       26.80      3.55 o 
   7   3   9       12.24        3.62      3.15 o 
   8   3   9        0.22        0.45      3.01 o 
   9   3   9       20.68       18.10      4.29 o 
  10   3   9        8.66       10.39      4.27 o 
 -10   4   9      115.69      109.13     12.26 o 
  -9   4   9      275.02      295.02     11.12 o 
  -8   4   9        3.84        5.87      3.64 o 
  -7   4   9        5.91        1.35      3.73 o 
  -6   4   9      244.37      231.16      6.75 o 
  -5   4   9     2686.79     2606.10     24.42 o 
  -4   4   9      151.30      132.70      5.50 o 
  -3   4   9      406.70      405.47      7.76 o 
  -2   4   9      127.64      135.24      5.17 o 
  -1   4   9       11.71       11.41      2.89 o 
   0   4   9      440.42      507.20     13.42 o 
   1   4   9       19.87       34.47      3.17 o 
   2   4   9      224.65      198.60     10.99 o 
   3   4   9      356.97      355.61     14.17 o 
   4   4   9      439.79      403.48     19.03 o 
   5   4   9      695.93      694.02     14.28 o 
   6   4   9      434.06      422.11     13.73 o 
   7   4   9       54.62       59.29      6.16 o 
   8   4   9       97.78       84.88      6.79 o 
   9   4   9        3.64        0.89      4.91 o 
  -9   5   9       87.21       93.67      8.86 o 
  -8   5   9      106.10       94.33      5.98 o 
  -7   5   9      100.16       90.17      5.72 o 
  -6   5   9       37.36       42.45      4.85 o 
  -5   5   9      302.05      270.09      7.47 o 
  -4   5   9      264.52      267.27      7.30 o 
  -3   5   9      202.46      193.71      6.35 o 
  -2   5   9       27.76       26.29      4.36 o 
  -1   5   9       49.96       52.39      5.40 o 
   0   5   9     1292.49     1307.71     45.36 o 
   1   5   9       78.59       71.14      4.08 o 
   2   5   9      304.90      295.21     13.85 o 
   3   5   9      222.13      217.03      6.12 o 
   4   5   9       64.00       59.19      4.25 o 
   5   5   9       46.10       57.19      6.87 o 
   6   5   9      498.51      475.43     29.02 o 
   7   5   9       53.04       42.49      5.51 o 
   8   5   9       17.62       15.91      5.17 o 
   9   5   9        3.27        5.77      5.34 o 
  -8   6   9       36.65       40.67      5.33 o 
  -7   6   9      375.88      382.10      9.82 o 
  -6   6   9      221.87      202.83      7.32 o 
  -5   6   9       94.49       98.92      5.63 o 
  -4   6   9      177.10      162.94      6.87 o 
  -3   6   9       75.70       73.54      6.07 o 
  -2   6   9       45.23       50.89      5.59 o 
  -1   6   9        1.46        3.43      4.08 o 
   0   6   9        1.11        2.86      4.06 o 
   1   6   9        8.11        5.05      2.78 o 
   2   6   9      534.95      527.03     20.54 o 
   3   6   9       96.03       88.42      4.76 o 
   4   6   9       51.78       56.02      5.63 o 
   5   6   9      656.92      618.77     22.30 o 
   6   6   9        1.11        2.25      4.06 o 
   7   6   9       50.45       55.62      6.53 o 
   8   6   9      125.56      125.36     12.40 o 
  -7   7   9        8.54        6.58      4.47 o 
  -6   7   9       39.46       43.08      5.23 o 
  -5   7   9       65.90       62.39      6.49 o 
  -4   7   9       42.72       49.24      6.16 o 
  -3   7   9      276.15      271.86      9.81 o 
  -2   7   9      163.64      159.13      7.90 o 
  -1   7   9      397.47      407.26     18.46 o 
   0   7   9       17.09       19.67      4.46 o 
   1   7   9      209.61      202.64      8.35 o 
   2   7   9        0.22       -2.95      2.79 o 
   3   7   9       10.34        5.90      5.32 o 
   4   7   9        2.82        3.11      7.01 o 
   5   7   9       60.76       75.68      6.45 o 
   6   7   9       15.18       11.44      4.73 o 
   7   7   9      119.05      110.29      7.98 o 
  -6   8   9      245.90      263.09     11.15 o 
  -5   8   9        0.64        1.79      4.99 o 
  -4   8   9       97.30      107.81      7.88 o 
  -3   8   9       43.19       51.19      6.71 o 
  -2   8   9       48.81       51.80      6.54 o 
  -1   8   9       68.50       78.83      7.06 o 
   0   8   9      302.79      292.72     10.29 o 
   1   8   9        6.63        4.41      4.62 o 
   2   8   9       27.50       30.27      8.12 o 
   3   8   9       10.06       13.32      4.50 o 
   4   8   9      190.78      194.57      8.86 o 
   5   8   9        0.24       -0.52      4.75 o 
   6   8   9      172.71      177.70      9.23 o 
  -4   9   9        8.37       11.09      9.97 o 
  -3   9   9       53.16       50.90      7.75 o 
  -2   9   9      144.65      154.65      8.79 o 
  -1   9   9       76.82       86.28      7.67 o 
   0   9   9      209.60      231.71     10.11 o 
   1   9   9       13.55        6.94      6.94 o 
   2   9   9       23.35       24.81      7.97 o 
   3   9   9        3.70       12.89     10.56 o 
   4   9   9       36.64       50.85      8.37 o 
 -10   0  10      224.74      223.88     14.62 o 
  -8   0  10      244.70      256.81     13.44 o 
  -6   0  10     1570.13     1557.68     26.29 o 
  -4   0  10        1.67        3.40      1.90 o 
  -2   0  10      438.19      353.96      8.29 o 
   0   0  10       52.05       35.13      2.38 o 
   2   0  10     2265.09     2402.70     16.81 o 
   4   0  10      301.70      323.52      8.14 o 
   6   0  10     1937.62     1874.45     28.94 o 
   8   0  10       28.14       26.29      7.24 o 
  10   0  10        9.89        6.50      7.38 o 
 -10   1  10       18.98       22.30      6.16 o 
  -9   1  10        0.34       -7.97      5.32 o 
  -8   1  10       32.56       36.18      5.64 o 
  -7   1  10      108.93      108.58      7.01 o 
  -6   1  10     1252.59     1229.76     27.52 o 
  -5   1  10     1346.72     1313.90     20.04 o 
  -4   1  10        0.90       -0.13      1.72 o 
  -3   1  10      620.52      525.21      9.86 o 
  -2   1  10     1351.80     1454.97     28.59 o 
  -1   1  10      422.80      405.31      7.33 o 
   0   1  10      124.89      151.67      3.42 o 
   1   1  10      419.67      473.26     13.15 o 
   2   1  10      225.01      232.56      5.11 o 
   3   1  10      179.58      191.19      3.90 o 
   4   1  10        0.01       -0.77      1.81 o 
   5   1  10       10.45        9.85      2.54 o 
   6   1  10       56.28       50.24      3.22 o 
   7   1  10       31.27       26.27      4.70 o 
   8   1  10      284.25      271.64     11.08 o 
   9   1  10      221.23      210.13      6.57 o 
  10   1  10       23.15       31.93      4.94 o 
 -10   2  10        8.77        7.15      5.73 o 
  -9   2  10      259.42      268.80     10.65 o 
  -8   2  10      318.84      315.47     10.18 o 
  -7   2  10      259.18      302.35      9.04 o 
  -6   2  10        5.22        5.11      2.88 o 
  -5   2  10      128.73      121.48      5.90 o 
  -4   2  10      737.19      732.00     11.36 o 
  -3   2  10        2.31        1.62      1.78 o 
  -2   2  10      931.15      933.23     22.13 o 
  -1   2  10      432.00      503.36     11.28 o 
   0   2  10      677.38      671.18     26.74 o 
   1   2  10     1388.98     1448.42     69.00 o 
   2   2  10      232.40      260.96      4.84 o 
   3   2  10     1915.74     1944.82     54.00 o 
   4   2  10      554.51      530.03      7.35 o 
   5   2  10      633.35      620.59     22.83 o 
   6   2  10       57.07       56.56      3.72 o 
   7   2  10       95.07      108.95      5.34 o 
   8   2  10      171.72      160.18      6.33 o 
   9   2  10        7.18        5.58      6.65 o 
  10   2  10        0.16       -0.29      4.03 o 
 -10   3  10        5.59        8.93      5.74 o 
  -9   3  10        2.27        1.77      6.13 o 
  -8   3  10      381.44      401.06     25.25 o 
  -7   3  10      181.51      169.04      6.17 o 
  -6   3  10       22.20       14.98      3.46 o 
  -5   3  10        7.53        4.03      4.10 o 
  -4   3  10     2462.12     2380.55     52.08 o 
  -3   3  10       22.19       30.62      2.75 o 
  -2   3  10      203.87      193.89     14.73 o 
  -1   3  10      202.39      202.37      8.72 o 
   0   3  10       72.77       70.88      3.05 o 
   1   3  10       66.79       82.46      3.70 o 
   2   3  10        1.01        0.44      2.15 o 
   3   3  10        3.65        0.58      2.39 o 
   4   3  10        3.18        4.29      2.75 o 
   5   3  10      100.78       92.58      4.77 o 
   6   3  10      540.37      511.96     12.47 o 
   7   3  10        1.72        2.99      6.42 o 
   8   3  10       30.15       26.83      4.28 o 
   9   3  10       74.25       84.71      6.10 o 
  10   3  10       19.10       19.88      4.94 o 
  -9   4  10      169.64      162.86     14.40 o 
  -8   4  10      148.45      156.03      8.67 o 
  -7   4  10      224.29      198.85      6.86 o 
  -6   4  10      108.12       98.42      5.22 o 
  -5   4  10        9.28        3.98      3.25 o 
  -4   4  10       17.32       19.22      3.61 o 
  -3   4  10      429.78      420.06     16.59 o 
  -2   4  10        0.52        0.61      2.89 o 
  -1   4  10      295.90      292.26      6.72 o 
   0   4  10        1.69        4.36      2.31 o 
   1   4  10      408.15      388.58     10.90 o 
   2   4  10      156.14      148.97      8.94 o 
   3   4  10      694.89      671.55     23.62 o 
   4   4  10     2441.61     2378.55    103.18 o 
   5   4  10        5.48        6.54      3.07 o 
   6   4  10        2.79       -4.91      3.59 o 
   7   4  10       22.68       24.70      5.91 o 
   8   4  10       39.30       41.35      5.99 o 
   9   4  10      117.86      123.23      8.32 o 
  -9   5  10      180.71      171.12      9.97 o 
  -8   5  10        0.26       -0.33      3.76 o 
  -7   5  10      294.22      283.68      8.30 o 
  -6   5  10       12.87       14.04      3.67 o 
  -5   5  10        0.09       -2.19      2.93 o 
  -4   5  10      897.05      855.32     12.00 o 
  -3   5  10      950.05      906.81     12.00 o 
  -2   5  10      254.49      259.94      6.91 o 
  -1   5  10      181.21      170.17      7.45 o 
   0   5  10      110.53      108.49      6.42 o 
   1   5  10      258.95      282.24      6.79 o 
   2   5  10       26.62       29.60      3.47 o 
   3   5  10       24.25       26.73      3.49 o 
   4   5  10      277.61      245.91     12.63 o 
   5   5  10       29.48       29.38      4.65 o 
   6   5  10       23.41       17.54      4.65 o 
   7   5  10      163.48      146.64      7.88 o 
   8   5  10        3.09       -4.86      4.44 o 
   9   5  10       45.13       45.20      6.90 o 
  -8   6  10      114.73      107.42      6.56 o 
  -7   6  10       45.62       52.12      5.38 o 
  -6   6  10      159.57      149.13      6.67 o 
  -5   6  10       43.39       40.98      4.90 o 
  -4   6  10       31.79       31.56      4.30 o 
  -3   6  10      343.36      337.72     10.16 o 
  -2   6  10      134.61      141.40      8.64 o 
  -1   6  10      232.96      241.70      8.79 o 
   0   6  10      290.05      283.55      9.19 o 
   1   6  10        2.87        4.83      4.07 o 
   2   6  10      800.64      776.64     29.10 o 
   3   6  10       96.40       98.62      4.96 o 
   4   6  10        1.73        0.81      3.80 o 
   5   6  10       48.78       59.93      6.08 o 
   6   6  10      128.57      138.58      7.82 o 
   7   6  10       71.66       76.06      7.11 o 
   8   6  10       92.76       91.64      7.56 o 
  -7   7  10        0.30        2.56      5.13 o 
  -6   7  10      285.42      288.52      9.03 o 
  -5   7  10        0.14        1.98      4.23 o 
  -4   7  10       75.77       72.89      6.80 o 
  -3   7  10       12.75       14.39      4.86 o 
  -2   7  10      452.78      439.71     11.89 o 
  -1   7  10       97.47       96.73      7.09 o 
   0   7  10        2.71        1.61      4.10 o 
   1   7  10        0.04       -0.73      4.07 o 
   2   7  10      108.76      108.22      6.89 o 
   3   7  10       38.28       43.03      4.51 o 
   4   7  10        7.04        8.54      4.44 o 
   5   7  10       69.86       68.59      6.71 o 
   6   7  10       13.50       12.26      5.33 o 
   7   7  10       49.65       44.14      6.68 o 
  -6   8  10        0.00       -0.20      5.05 o 
  -5   8  10      236.29      228.96     10.39 o 
  -4   8  10       24.96       22.43      5.82 o 
  -3   8  10      165.76      154.67     13.22 o 
  -2   8  10        8.80        5.79      4.45 o 
  -1   8  10        2.38       -2.75      4.36 o 
   0   8  10       26.92       24.07      5.13 o 
   1   8  10      229.00      209.48      9.08 o 
   2   8  10        6.81       10.49      5.61 o 
   3   8  10        5.10        2.81      6.65 o 
   4   8  10        2.01        0.14      4.56 o 
   5   8  10      113.48      134.90      8.14 o 
   6   8  10       37.55       35.42      6.35 o 
  -4   9  10      116.89      124.03      8.93 o 
  -3   9  10        2.48        3.50      5.32 o 
  -2   9  10        1.91        2.35      5.21 o 
  -1   9  10      274.37      266.30     10.90 o 
   0   9  10      122.80      131.99      8.64 o 
   1   9  10       26.17       32.93      8.42 o 
   2   9  10        6.26        7.68      6.79 o 
   3   9  10       27.68       21.71      8.12 o 
   4   9  10       13.44        9.89      7.83 o 
  -9   0  11      226.62      242.19     14.47 o 
  -7   0  11      155.26      151.81     10.63 o 
  -5   0  11      540.86      456.73      9.44 o 
  -3   0  11     3097.47     2962.92     51.43 o 
  -1   0  11     1439.58     1293.47     19.80 o 
   1   0  11        9.41        4.70      1.51 o 
   3   0  11      457.15      439.23     10.15 o 
   5   0  11      625.01      628.87     11.85 o 
   7   0  11      598.21      565.16     17.72 o 
   9   0  11       63.68       76.94     10.34 o 
 -10   1  11       17.91       24.91      6.37 o 
  -9   1  11       19.39       28.37      6.06 o 
  -8   1  11       69.53       71.88      6.31 o 
  -7   1  11       74.67       76.55      6.37 o 
  -6   1  11      169.79      169.36      6.16 o 
  -5   1  11      466.78      437.91      8.03 o 
  -4   1  11      218.40      213.27      4.95 o 
  -3   1  11      224.09      209.13      4.88 o 
  -2   1  11       35.33       28.98      1.81 o 
  -1   1  11        3.89       12.36      1.50 o 
   0   1  11      341.11      331.67      6.01 o 
   1   1  11      318.34      310.26      9.53 o 
   2   1  11      421.86      448.10      9.53 o 
   3   1  11      190.03      213.10      4.31 o 
   4   1  11      108.10      101.98      3.63 o 
   5   1  11      483.51      484.10      7.43 o 
   6   1  11      283.42      293.64      6.42 o 
   7   1  11       11.24        7.52      3.38 o 
   8   1  11      117.85      124.32      6.20 o 
   9   1  11        7.96        8.78      3.86 o 
  10   1  11       49.19       58.29      5.88 o 
 -10   2  11      149.73      141.34     15.43 o 
  -9   2  11       83.40       84.43      7.83 o 
  -8   2  11        2.24       -5.06      4.33 o 
  -7   2  11      162.85      161.18      6.39 o 
  -6   2  11      601.28      579.95     10.69 o 
  -5   2  11      304.61      306.49      8.72 o 
  -4   2  11      376.13      341.21     10.46 o 
  -3   2  11      270.12      280.25     13.80 o 
  -2   2  11      586.98      596.19     20.06 o 
  -1   2  11       13.91       15.20      1.44 o 
   0   2  11     1879.39     1872.48     66.62 o 
   1   2  11       48.91       47.66      2.71 o 
   2   2  11      564.84      509.62     15.75 o 
   3   2  11      372.04      367.45     14.02 o 
   4   2  11       94.68       96.93      3.95 o 
   5   2  11       82.49       80.15      4.00 o 
   6   2  11      242.67      221.35      6.16 o 
   7   2  11        2.38       -0.05      2.66 o 
   8   2  11      103.31       97.76      5.68 o 
   9   2  11        9.53        4.49      3.89 o 
  10   2  11      137.05      135.05      7.08 o 
 -10   3  11       20.49       15.65      9.01 o 
  -9   3  11        0.74        0.25      4.92 o 
  -8   3  11      108.69       98.81      7.47 o 
  -7   3  11      101.44      109.95      7.31 o 
  -6   3  11        3.40        3.23      3.11 o 
  -5   3  11      177.53      174.44      9.82 o 
  -4   3  11      371.31      335.96      7.28 o 
  -3   3  11      209.92      219.14      6.03 o 
  -2   3  11      382.65      375.56     11.26 o 
  -1   3  11      304.04      346.46     11.51 o 
   0   3  11       39.08       54.27      2.97 o 
   1   3  11        1.66       -3.16      2.23 o 
   2   3  11       27.56       39.49      3.41 o 
   3   3  11      475.68      471.23     33.34 o 
   4   3  11      777.48      756.16     35.03 o 
   5   3  11      709.44      727.27     23.64 o 
   6   3  11        1.83       -3.86      2.75 o 
   7   3  11      237.17      246.24     16.17 o 
   8   3  11       37.55       24.23      5.43 o 
   9   3  11        0.30       -6.79      4.73 o 
  -9   4  11        7.84        1.42      7.61 o 
  -8   4  11       30.10       35.92      7.68 o 
  -7   4  11        2.06        1.77      3.69 o 
  -6   4  11       90.86       84.38      7.04 o 
  -5   4  11      332.45      313.18      7.74 o 
  -4   4  11        8.54       11.61      3.46 o 
  -3   4  11      286.83      274.91      8.30 o 
  -2   4  11       29.14       24.97      3.68 o 
  -1   4  11      575.66      550.32     13.70 o 
   0   4  11     1050.32     1002.78     23.41 o 
   1   4  11      670.75      724.19     32.79 o 
   2   4  11      732.22      741.91     41.56 o 
   3   4  11      177.83      181.76      9.75 o 
   4   4  11       30.25       33.36      3.81 o 
   5   4  11      166.76      163.98      5.90 o 
   6   4  11        3.26       -0.92      3.91 o 
   7   4  11        8.23        6.14      4.06 o 
   8   4  11        5.04        2.13      4.70 o 
   9   4  11        3.15        9.34      5.10 o 
  -9   5  11      163.11      145.28      9.87 o 
  -8   5  11      151.68      157.06      9.40 o 
  -7   5  11        4.79        3.42      3.73 o 
  -6   5  11      122.03      112.12      5.82 o 
  -5   5  11       67.98       66.59      5.06 o 
  -4   5  11       38.20       40.46      4.47 o 
  -3   5  11      375.67      382.93      8.44 o 
  -2   5  11      172.28      161.62      6.09 o 
  -1   5  11       31.23       32.03      5.06 o 
   0   5  11       11.39        7.34      4.12 o 
   1   5  11       78.66       84.08      4.49 o 
   2   5  11      244.64      230.35      6.38 o 
   3   5  11        0.18       -2.63      2.69 o 
   4   5  11      317.75      308.31      9.04 o 
   5   5  11        0.06       -2.55      3.19 o 
   6   5  11      255.28      267.42     16.98 o 
   7   5  11        0.01       -1.48      4.18 o 
   8   5  11      121.48      122.24      9.38 o 
  -8   6  11       10.06        3.54      6.45 o 
  -7   6  11      201.44      205.55      7.88 o 
  -6   6  11       52.48       48.61      5.13 o 
  -5   6  11        5.73       10.75      3.86 o 
  -4   6  11      225.74      214.41      7.34 o 
  -3   6  11       43.08       54.81      7.53 o 
  -2   6  11       79.02       75.03      6.20 o 
  -1   6  11      467.49      438.04     13.81 o 
   0   6  11      179.31      174.90      7.83 o 
   1   6  11     1429.18     1347.94     34.56 o 
   2   6  11       70.99       85.30      4.93 o 
   3   6  11      186.03      197.89      8.22 o 
   4   6  11       10.69       12.77      3.63 o 
   5   6  11        1.22        2.89      4.08 o 
   6   6  11       43.44       43.11      6.20 o 
   7   6  11        0.00       -3.91      4.59 o 
   8   6  11       16.95       20.88      6.00 o 
  -7   7  11      115.28      132.52      8.58 o 
  -6   7  11       47.39       46.57      5.54 o 
  -5   7  11      209.07      210.39      7.79 o 
  -4   7  11        8.74        6.07      4.50 o 
  -3   7  11        3.75       -2.77      4.33 o 
  -2   7  11      223.98      203.62      8.98 o 
  -1   7  11       29.67       43.88      6.20 o 
   0   7  11       71.37       70.91      8.49 o 
   1   7  11      114.21      122.76      7.46 o 
   2   7  11       63.02       69.53      6.68 o 
   3   7  11        5.73       10.73      4.75 o 
   4   7  11      102.14      105.96      9.23 o 
   5   7  11      104.15      106.86      7.45 o 
   6   7  11       53.86       58.39      7.04 o 
   7   7  11      227.28      224.49     10.49 o 
  -5   8  11        0.07       -2.33      4.81 o 
  -4   8  11      112.67      117.81      8.39 o 
  -3   8  11       63.02       68.85      7.40 o 
  -2   8  11      392.80      381.39     12.33 o 
  -1   8  11        1.49       -2.96      4.56 o 
   0   8  11      264.73      268.08     10.44 o 
   1   8  11        0.05       -2.04      4.64 o 
   2   8  11      417.13      408.23     12.06 o 
   3   8  11       49.91       60.10      9.60 o 
   4   8  11      140.93      143.54      8.01 o 
   5   8  11        2.08        0.93      4.71 o 
  -3   9  11        5.10        3.10      5.22 o 
  -2   9  11        3.77        0.65      7.46 o 
  -1   9  11      172.51      173.43      9.60 o 
   0   9  11       21.55       27.11      6.20 o 
   1   9  11       15.50       14.92      7.83 o 
   2   9  11        0.99        2.66      6.79 o 
   3   9  11       25.52       30.72      9.30 o 
 -10   0  12        2.15       -5.61      7.53 o 
  -8   0  12       92.25       95.69     10.48 o 
  -6   0  12        1.01       -6.94      5.17 o 
  -4   0  12       94.50       70.16      9.23 o 
  -2   0  12      930.72      882.97     17.48 o 
   0   0  12       89.25       70.20      4.48 o 
   2   0  12       21.83       56.18      3.54 o 
   4   0  12        7.63        4.21      3.49 o 
   6   0  12      121.69      127.44      9.60 o 
   8   0  12       76.23       75.46      8.71 o 
  10   0  12       73.76       93.48     11.67 o 
 -10   1  12        8.74        5.78      5.70 o 
  -9   1  12      163.98      157.56      8.97 o 
  -8   1  12      233.34      230.83      9.49 o 
  -7   1  12        1.39       -7.77      5.91 o 
  -6   1  12      534.68      522.25      9.39 o 
  -5   1  12      107.03       91.80      5.00 o 
  -4   1  12        2.47        3.76      1.92 o 
  -3   1  12      880.86      853.17     14.31 o 
  -2   1  12      302.43      294.86      6.54 o 
  -1   1  12      376.68      380.00      5.71 o 
   0   1  12       85.84       90.27      2.34 o 
   1   1  12      952.19      919.16     21.96 o 
   2   1  12     1459.02     1474.22     24.65 o 
   3   1  12     1189.65     1122.51     26.19 o 
   4   1  12      214.91      228.91      4.80 o 
   5   1  12     1440.42     1361.02     22.54 o 
   6   1  12      707.35      623.93     10.70 o 
   7   1  12      318.46      301.74      8.15 o 
   8   1  12        1.82        0.65      3.49 o 
   9   1  12        6.13        2.15      3.92 o 
  10   1  12        7.24        5.44      4.27 o 
 -10   2  12        3.35        9.29      5.84 o 
  -9   2  12        7.70        4.26      5.43 o 
  -8   2  12       35.53       34.84      5.95 o 
  -7   2  12       17.72       14.98      5.52 o 
  -6   2  12      133.47      148.30      6.01 o 
  -5   2  12        0.71        2.90      2.39 o 
  -4   2  12        1.35        6.55      2.40 o 
  -3   2  12      267.15      231.12      6.61 o 
  -2   2  12      118.34      122.92      5.35 o 
  -1   2  12     1348.20     1306.15     23.69 o 
   0   2  12      215.65      233.87      6.26 o 
   1   2  12       22.81       15.91      2.49 o 
   2   2  12      613.49      634.16     19.76 o 
   3   2  12      226.01      242.59      5.38 o 
   4   2  12       18.01       19.01      3.35 o 
   5   2  12      161.95      144.26      4.87 o 
   6   2  12       10.31        7.26      2.76 o 
   7   2  12        0.99        1.03      2.82 o 
   8   2  12      212.11      204.70      8.05 o 
   9   2  12       10.77        7.47      4.04 o 
  -9   3  12       66.53       66.32     14.47 o 
  -8   3  12       72.11       85.47      6.14 o 
  -7   3  12        3.15       -1.82      4.69 o 
  -6   3  12      268.15      283.88      9.66 o 
  -5   3  12      429.31      399.60      9.15 o 
  -4   3  12      656.38      632.65     14.86 o 
  -3   3  12       43.88       49.46      4.14 o 
  -2   3  12      447.23      452.63     19.21 o 
  -1   3  12        7.67        7.00      2.47 o 
   0   3  12     1186.17     1202.01     36.62 o 
   1   3  12       52.35       63.07      3.42 o 
   2   3  12     1145.52     1125.47     61.22 o 
   3   3  12      495.69      501.23     24.51 o 
   4   3  12     2909.32     2826.44    104.61 o 
   5   3  12       32.49       42.49      4.20 o 
   6   3  12      121.96      113.49      5.60 o 
   7   3  12       21.11       17.08      4.90 o 
   8   3  12       59.65       54.79      6.52 o 
   9   3  12        0.22       -6.96      4.64 o 
  -9   4  12        0.02       -5.46      6.94 o 
  -8   4  12        2.43       -2.05      5.21 o 
  -7   4  12      133.17      135.85      8.42 o 
  -6   4  12      106.52      102.06      5.48 o 
  -5   4  12       55.11       55.73      4.55 o 
  -4   4  12      502.82      470.75      9.06 o 
  -3   4  12        0.09       -3.26      2.84 o 
  -2   4  12      559.60      528.73     11.15 o 
  -1   4  12       13.19        8.97      3.16 o 
   0   4  12       78.31       78.15      5.94 o 
   1   4  12      103.92      110.45      4.69 o 
   2   4  12       10.68        8.90      3.06 o 
   3   4  12       13.77       11.47      3.30 o 
   4   4  12       95.60       88.98      4.77 o 
   5   4  12       10.55        5.26      3.20 o 
   6   4  12       28.78       26.07      5.62 o 
   7   4  12      116.55      116.78     12.70 o 
   8   4  12        6.97        7.68      5.01 o 
   9   4  12      133.98      124.68      8.34 o 
  -8   5  12       21.11       14.07     10.19 o 
  -7   5  12      109.60       95.20      5.93 o 
  -6   5  12       60.00       61.85      5.24 o 
  -5   5  12       71.42       64.50      5.21 o 
  -4   5  12      125.62      130.52      6.04 o 
  -3   5  12      343.80      322.51      9.47 o 
  -2   5  12        8.64        7.10      3.39 o 
  -1   5  12      495.07      489.47     13.59 o 
   0   5  12       49.90       50.56      5.76 o 
   1   5  12     1071.08     1013.48     20.82 o 
   2   5  12      569.85      559.64     26.41 o 
   3   5  12     1280.11     1262.06     72.37 o 
   4   5  12       40.32       50.90      6.22 o 
   5   5  12      265.09      277.82     10.33 o 
   6   5  12        0.65       -3.84      3.78 o 
   7   5  12       23.08       24.15      5.59 o 
   8   5  12        0.10       -6.87      4.58 o 
  -8   6  12      161.68      165.18     15.51 o 
  -7   6  12      140.07      132.55      6.89 o 
  -6   6  12       37.65       53.66      5.41 o 
  -5   6  12       70.74       78.49      5.49 o 
  -4   6  12        0.07       -4.89      3.26 o 
  -3   6  12       99.88       95.93      6.66 o 
  -2   6  12        2.99       -1.26      4.19 o 
  -1   6  12       43.28       43.32      7.09 o 
   0   6  12      129.39      127.95      7.30 o 
   1   6  12       61.13       70.72      6.47 o 
   2   6  12       72.90       72.79      6.58 o 
   3   6  12      113.42      103.09      5.35 o 
   4   6  12       91.80       86.89      5.41 o 
   5   6  12       15.30        7.09      4.53 o 
   6   6  12       42.72       36.58      6.09 o 
   7   6  12        1.67       -0.40      7.38 o 
  -6   7  12        4.09        1.87      4.11 o 
  -5   7  12        0.11        2.23      3.87 o 
  -4   7  12        0.00       -4.28      6.79 o 
  -3   7  12       14.25        7.03      5.46 o 
  -2   7  12      924.79      936.74     25.55 o 
  -1   7  12      418.15      393.87     11.68 o 
   0   7  12      226.00      224.81      9.39 o 
   1   7  12       54.12       64.42      6.78 o 
   2   7  12      255.90      243.36     16.32 o 
   3   7  12      307.70      269.00     22.15 o 
   4   7  12      124.52      131.46      8.93 o 
   5   7  12        0.26       -3.53      4.31 o 
   6   7  12      229.14      230.89     14.77 o 
  -5   8  12      269.77      281.37     15.28 o 
  -4   8  12        1.14       -8.09      6.57 o 
  -3   8  12        0.06        0.74      5.03 o 
  -2   8  12       57.25       66.38      7.23 o 
  -1   8  12        3.24       -5.48      7.83 o 
   0   8  12       22.40       16.10      7.97 o 
   1   8  12        6.43       -0.11      4.67 o 
   2   8  12        1.33        2.88      4.80 o 
   3   8  12       95.56       94.66     11.52 o 
   4   8  12        3.81        8.27      7.68 o 
   5   8  12        1.26        3.47      5.14 o 
  -2   9  12       95.71      104.73      8.79 o 
  -1   9  12      166.22      148.22      9.32 o 
   0   9  12      246.39      234.19     10.70 o 
   1   9  12       84.33       96.92      8.28 o 
   2   9  12       75.56       68.96     11.08 o 
  -9   0  13      126.98      141.92     12.11 o 
  -7   0  13      488.65      489.10     17.57 o 
  -5   0  13      200.51      194.49      7.29 o 
  -3   0  13        0.01       -2.47      3.07 o 
  -1   0  13       61.35       75.56      3.60 o 
   1   0  13      688.79      710.51     11.08 o 
   3   0  13      844.83      857.24     10.70 o 
   5   0  13      849.57      885.20     14.72 o 
   7   0  13     1244.71     1110.52     25.55 o 
   9   0  13        3.14       14.47      7.83 o 
 -10   1  13      137.23      145.52      9.66 o 
  -9   1  13       30.87       26.17      6.32 o 
  -8   1  13      141.02      150.26      8.39 o 
  -7   1  13       36.03       34.13      5.48 o 
  -6   1  13       17.95       18.46      3.83 o 
  -5   1  13        1.04       -2.90      2.86 o 
  -4   1  13      864.59      858.43     16.50 o 
  -3   1  13      299.17      304.66      7.62 o 
  -2   1  13      254.58      228.76      5.17 o 
  -1   1  13      279.43      241.33      4.13 o 
   0   1  13      208.41      191.61      3.94 o 
   1   1  13      326.99      324.38      6.85 o 
   2   1  13      184.08      170.10      4.98 o 
   3   1  13       98.15       94.83      3.53 o 
   4   1  13       77.31       69.27      3.50 o 
   5   1  13      105.90       99.70      4.97 o 
   6   1  13        4.81        1.92      2.66 o 
   7   1  13        2.56       -2.43      3.09 o 
   8   1  13        1.42        1.05      3.43 o 
   9   1  13        0.02        0.77      3.77 o 
  -9   2  13        0.04       -3.56      5.01 o 
  -8   2  13      199.90      196.86      9.55 o 
  -7   2  13       10.14       10.42      4.02 o 
  -6   2  13       14.96       15.58      3.63 o 
  -5   2  13      211.80      202.70      6.44 o 
  -4   2  13      149.24      130.88      4.38 o 
  -3   2  13        0.02       -1.44      1.93 o 
  -2   2  13        5.19        5.96      2.05 o 
  -1   2  13      742.95      716.15     15.69 o 
   0   2  13       26.25       36.06      1.97 o 
   1   2  13      129.85      133.51      4.19 o 
   2   2  13      768.43      822.57     25.79 o 
   3   2  13       15.04       12.54      2.76 o 
   4   2  13     1302.44     1292.86     51.75 o 
   5   2  13      177.75      155.48      5.33 o 
   6   2  13      580.02      536.64      8.77 o 
   7   2  13        8.37        5.33      2.95 o 
   8   2  13      129.19      109.94      6.00 o 
   9   2  13        5.48       -3.97      3.79 o 
  -9   3  13       63.28       70.46      7.78 o 
  -8   3  13       12.49        9.79      5.83 o 
  -7   3  13       52.34       60.63      6.81 o 
  -6   3  13        4.65        6.75      4.85 o 
  -5   3  13       19.29       19.22      3.58 o 
  -4   3  13       15.04       10.01      3.27 o 
  -3   3  13      233.31      216.42      6.29 o 
  -2   3  13        8.92        9.40      2.60 o 
  -1   3  13      864.50      825.85     21.76 o 
   0   3  13      106.60      106.71      7.99 o 
   1   3  13      214.71      214.78      6.18 o 
   2   3  13        2.29        1.33      2.68 o 
   3   3  13      415.01      416.98     18.26 o 
   4   3  13       31.55       26.88      3.79 o 
   5   3  13       44.59       43.38      4.32 o 
   6   3  13        2.87       -1.44      3.11 o 
   7   3  13        0.98       -2.72      3.33 o 
   8   3  13       36.25       33.41      5.94 o 
   9   3  13        2.18       -0.44      5.22 o 
  -9   4  13      210.65      217.70     10.80 o 
  -8   4  13        0.84       -7.65      5.39 o 
  -7   4  13       63.87       60.01      7.23 o 
  -6   4  13        3.62        2.50      3.54 o 
  -5   4  13      136.94      132.05      6.88 o 
  -4   4  13      485.07      456.51      9.02 o 
  -3   4  13        0.84       -1.16      3.07 o 
  -2   4  13       86.11       82.47      4.99 o 
  -1   4  13       30.75       32.63      4.06 o 
   0   4  13      769.48      712.49     19.27 o 
   1   4  13       36.61       45.94      5.52 o 
   2   4  13      587.15      574.03     27.47 o 
   3   4  13       99.18      105.42      6.61 o 
   4   4  13      108.13       92.79      5.82 o 
   5   4  13      954.73      892.74     44.23 o 
   6   4  13       83.29       84.03      5.46 o 
   7   4  13      156.65      167.79      8.72 o 
   8   4  13        7.12        1.38      4.74 o 
  -8   5  13       81.75       96.43     16.02 o 
  -7   5  13       44.52       34.03      6.93 o 
  -6   5  13      277.19      252.17      8.00 o 
  -5   5  13        3.25       -3.72      3.51 o 
  -4   5  13       27.18       21.83      4.09 o 
  -3   5  13      224.50      214.89      7.02 o 
  -2   5  13      127.54      114.85      5.63 o 
  -1   5  13       11.37       13.75      4.36 o 
   0   5  13      471.50      423.57     14.55 o 
   1   5  13      461.19      442.42     11.12 o 
   2   5  13      448.43      468.94     16.58 o 
   3   5  13       46.17       48.71      4.35 o 
   4   5  13        9.39        4.35      3.19 o 
   5   5  13       15.83       17.20      3.91 o 
   6   5  13        1.68        1.03      4.43 o 
   7   5  13        2.83       -6.70      4.80 o 
   8   5  13        8.81        8.66      5.46 o 
  -7   6  13        4.52        6.55      6.10 o 
  -6   6  13        3.60        5.63      4.37 o 
  -5   6  13      154.40      142.51      6.84 o 
  -4   6  13        0.20       -1.98      3.71 o 
  -3   6  13       49.55       59.67      6.53 o 
  -2   6  13       10.03        8.67      5.02 o 
  -1   6  13      339.88      329.21     10.48 o 
   0   6  13       11.23        8.38      4.73 o 
   1   6  13      625.83      615.16     22.30 o 
   2   6  13        9.61        6.85      4.48 o 
   3   6  13      160.42      142.47      6.02 o 
   4   6  13       20.62       22.64      4.15 o 
   5   6  13       34.20       33.67      5.67 o 
   6   6  13      176.65      179.79     22.96 o 
   7   6  13      116.44      119.65     17.06 o 
  -6   7  13        2.94       -0.46      4.24 o 
  -5   7  13       40.11       53.08      5.71 o 
  -4   7  13        0.31       -1.65      4.73 o 
  -3   7  13       35.23       52.00      6.66 o 
  -2   7  13        8.21        2.29      4.82 o 
  -1   7  13       22.65       30.80      5.80 o 
   0   7  13       47.90       58.09      6.82 o 
   1   7  13      126.58      113.76      8.42 o 
   2   7  13       42.37       48.24      6.42 o 
   3   7  13       64.15       84.45      7.35 o 
   4   7  13       12.77       16.16      4.97 o 
   5   7  13       43.30       53.32      6.73 o 
   6   7  13        1.39        4.39      5.32 o 
  -4   8  13       37.54       42.15      9.60 o 
  -3   8  13      116.20      114.36     12.40 o 
  -2   8  13       27.87       20.29      5.91 o 
  -1   8  13        9.21        7.79     10.48 o 
   0   8  13      396.60      389.98     12.42 o 
   1   8  13        0.00       -3.69      4.68 o 
   2   8  13       60.17       70.69      7.52 o 
   3   8  13        0.01        0.44      7.24 o 
   4   8  13       40.06       18.46      8.71 o 
  -1   9  13       12.06       11.72      5.96 o 
   0   9  13       92.98      104.55      8.56 o 
   1   9  13       15.78       18.70      6.29 o 
  -8   0  14      207.07      181.20     13.00 o 
  -6   0  14       66.82       68.96      8.42 o 
  -4   0  14       43.47       38.33      4.96 o 
  -2   0  14     2614.72     2498.89     64.27 o 
   0   0  14      292.40      284.66      7.89 o 
   2   0  14      419.85      401.48     10.36 o 
   4   0  14      201.88      234.62      6.62 o 
   6   0  14      338.31      306.76      9.01 o 
   8   0  14       43.72       50.51      5.60 o 
  -9   1  14        6.00        6.14      5.69 o 
  -8   1  14      219.51      216.46     14.84 o 
  -7   1  14      398.63      393.73     11.64 o 
  -6   1  14       20.13       15.81      3.94 o 
  -5   1  14      420.51      423.91      8.49 o 
  -4   1  14        0.06        1.35      2.55 o 
  -3   1  14       13.74        9.15      2.14 o 
  -2   1  14      572.79      590.69     12.76 o 
  -1   1  14        4.98        7.85      1.80 o 
   0   1  14       85.48       76.95      3.05 o 
   1   1  14      322.63      300.74      5.01 o 
   2   1  14       10.74       11.59      2.25 o 
   3   1  14       30.19       34.60      2.95 o 
   4   1  14      201.22      204.37      4.86 o 
   5   1  14       72.08       66.87      4.08 o 
   6   1  14       11.93       15.14      3.34 o 
   7   1  14       37.54       29.90      4.18 o 
   8   1  14       70.21       67.22      5.53 o 
   9   1  14       64.00       49.47      7.14 o 
  -9   2  14      147.98      153.53      9.45 o 
  -8   2  14        6.48        7.87      5.17 o 
  -7   2  14      255.70      255.87      9.97 o 
  -6   2  14        7.52        0.80      3.58 o 
  -5   2  14        9.42        8.91      3.53 o 
  -4   2  14      140.33      129.85      5.46 o 
  -3   2  14      624.23      613.35     14.26 o 
  -2   2  14        6.05        5.45      2.14 o 
  -1   2  14      575.50      556.36     10.61 o 
   0   2  14       35.16       44.07      2.36 o 
   1   2  14        2.19        3.37      2.39 o 
   2   2  14        0.24       -1.23      2.40 o 
   3   2  14      162.04      178.21      5.22 o 
   4   2  14       63.43       55.26      4.43 o 
   5   2  14       43.20       46.62      4.46 o 
   6   2  14        6.91        5.55      3.08 o 
   7   2  14       34.14       41.78      4.13 o 
   8   2  14       29.71       33.81      4.89 o 
   9   2  14        4.70       -3.34      4.06 o 
  -9   3  14       17.02       20.63      6.41 o 
  -8   3  14       44.22       51.93      6.87 o 
  -7   3  14       19.67       24.15      4.58 o 
  -6   3  14       94.09       97.16      5.84 o 
  -5   3  14       30.29       30.81      5.68 o 
  -4   3  14      425.29      405.59     14.01 o 
  -3   3  14       23.16       21.61      3.69 o 
  -2   3  14      288.58      274.58     12.83 o 
  -1   3  14      445.46      449.47     23.18 o 
   0   3  14      222.81      230.87      9.65 o 
   1   3  14      177.66      174.80      9.42 o 
   2   3  14       57.06       61.17      4.39 o 
   3   3  14       70.42       79.16      4.65 o 
   4   3  14        7.29        9.68      3.31 o 
   5   3  14      342.92      357.79     10.85 o 
   6   3  14      127.65      115.60      5.91 o 
   7   3  14        0.28        1.92      3.62 o 
   8   3  14       68.27       77.44      9.08 o 
  -8   4  14       40.86       58.70      9.31 o 
  -7   4  14        1.43       -4.73      6.05 o 
  -6   4  14      268.55      252.89     10.23 o 
  -5   4  14        5.76        8.57      6.26 o 
  -4   4  14        1.02       -4.72      3.15 o 
  -3   4  14       10.68       13.83      3.55 o 
  -2   4  14      356.46      311.75      7.66 o 
  -1   4  14        0.03       -0.20      3.03 o 
   0   4  14       79.96       89.26      6.50 o 
   1   4  14      809.30      738.56     66.90 o 
   2   4  14       56.23       64.05      4.63 o 
   3   4  14       88.10       81.20      4.89 o 
   4   4  14       42.57       43.39      4.46 o 
   5   4  14        1.04       -1.60      3.32 o 
   6   4  14       95.11      100.66      5.76 o 
   7   4  14       29.59       27.56      5.64 o 
   8   4  14        2.99       -0.07      5.12 o 
  -8   5  14       16.05       23.01      7.35 o 
  -7   5  14      104.89      110.42      9.60 o 
  -6   5  14        0.61       -2.97      3.67 o 
  -5   5  14      149.01      143.07      6.45 o 
  -4   5  14       16.16       11.78      4.10 o 
  -3   5  14      175.00      174.24      6.66 o 
  -2   5  14       39.21       38.28      4.53 o 
  -1   5  14      688.62      633.48     13.31 o 
   0   5  14       98.43      101.85      6.82 o 
   1   5  14        0.18        1.50      4.06 o 
   2   5  14       40.20       36.98      5.73 o 
   3   5  14       57.31       64.20      6.81 o 
   4   5  14        3.49        5.12      3.43 o 
   5   5  14       32.46       40.29      4.74 o 
   6   5  14      118.41      115.19      7.57 o 
   7   5  14      129.86      133.22     11.81 o 
  -7   6  14       89.42       91.10      9.39 o 
  -6   6  14        0.35       -4.79      3.83 o 
  -5   6  14       11.19        7.91      5.52 o 
  -4   6  14       14.04       13.95      5.41 o 
  -3   6  14       19.91       20.06      5.59 o 
  -2   6  14       20.00       22.88      5.98 o 
  -1   6  14        4.11        3.93      5.69 o 
   0   6  14      141.07      145.13      8.07 o 
   1   6  14       97.67       90.76      8.64 o 
   2   6  14      555.62      507.51     23.11 o 
   3   6  14        0.48       -3.82      4.59 o 
   4   6  14       76.47       90.07      5.82 o 
   5   6  14       84.70       94.32      7.12 o 
   6   6  14        7.54        3.49      5.11 o 
  -6   7  14      154.85      152.06      9.31 o 
  -5   7  14        0.88       -3.45      5.03 o 
  -4   7  14      131.54      144.03     12.70 o 
  -3   7  14      107.18      111.24      7.93 o 
  -2   7  14      250.51      258.37     10.37 o 
  -1   7  14        2.40        0.94      9.16 o 
   0   7  14        0.37        0.12      4.83 o 
   1   7  14       41.39       33.01      6.16 o 
   2   7  14        2.01       -3.14      6.05 o 
   3   7  14        9.45       13.57     10.56 o 
   4   7  14        3.53        0.59      7.24 o 
   5   7  14        0.19        4.64      5.00 o 
  -4   8  14        6.07        3.37      5.84 o 
  -3   8  14        3.41       -1.64      5.27 o 
  -2   8  14       20.80       32.75      6.53 o 
  -1   8  14       27.64       37.49      6.67 o 
   0   8  14       95.31       94.43      7.78 o 
   1   8  14       19.69       27.14      8.71 o 
   2   8  14        0.87        3.08      5.28 o 
   3   8  14      333.34      319.42     17.13 o 
  -9   0  15        1.44       -3.25      7.38 o 
  -7   0  15       41.50       45.78      9.01 o 
  -5   0  15      367.56      331.17     28.21 o 
  -3   0  15      566.66      550.93     21.27 o 
  -1   0  15     1922.94     1801.06     57.37 o 
   1   0  15     1489.83     1378.63     82.18 o 
   3   0  15      291.36      269.31      6.93 o 
   5   0  15      128.74      108.50      5.46 o 
   7   0  15       50.99       58.46      6.47 o 
   9   0  15       64.70       67.92      7.29 o 
  -9   1  15       96.62       99.30      8.86 o 
  -8   1  15      229.99      234.12     10.34 o 
  -7   1  15        3.02        7.69      4.94 o 
  -6   1  15       73.82       82.77      6.63 o 
  -5   1  15      116.53      111.04      5.48 o 
  -4   1  15        8.49        2.17      2.63 o 
  -3   1  15       14.46        9.66      3.47 o 
  -2   1  15        6.18        4.78      2.17 o 
  -1   1  15      237.78      220.82      5.10 o 
   0   1  15       66.96       60.87      3.06 o 
   1   1  15     1168.20     1130.10     29.81 o 
   2   1  15        7.66        6.09      2.29 o 
   3   1  15      921.52      829.44     12.67 o 
   4   1  15        3.41        1.28      2.25 o 
   5   1  15      147.55      131.32      4.43 o 
   6   1  15      210.43      213.30     10.25 o 
   7   1  15       69.80       67.31      5.59 o 
   8   1  15       33.88       33.76      4.65 o 
   9   1  15       10.55       10.64      7.01 o 
  -9   2  15       81.46      101.21      8.53 o 
  -8   2  15       12.24       14.69     10.34 o 
  -7   2  15        9.92        9.18      4.92 o 
  -6   2  15      130.13      128.63      6.28 o 
  -5   2  15      244.84      253.91      7.99 o 
  -4   2  15      479.88      445.11      8.80 o 
  -3   2  15      153.85      160.60      4.29 o 
  -2   2  15      808.94      756.49     28.60 o 
  -1   2  15        4.08        3.44      2.68 o 
   0   2  15     1986.45     1881.39     74.28 o 
   1   2  15       32.76       40.23      2.86 o 
   2   2  15     1061.09      997.60     18.82 o 
   3   2  15     1297.91     1315.33     19.70 o 
   4   2  15        1.92        2.23      3.20 o 
   5   2  15        3.71        8.16      3.61 o 
   6   2  15       48.20       58.86      5.22 o 
   7   2  15        2.97        3.21      3.15 o 
   8   2  15        3.15       -0.19      3.93 o 
  -8   3  15       12.41       11.72      5.73 o 
  -7   3  15       29.18       33.26      4.95 o 
  -6   3  15      257.92      254.93      8.08 o 
  -5   3  15       25.96       33.27      4.52 o 
  -4   3  15        1.48       -2.26      2.64 o 
  -3   3  15      518.63      513.75     10.00 o 
  -2   3  15       14.07       19.33      2.63 o 
  -1   3  15      372.82      348.48     14.35 o 
   0   3  15      327.59      340.21     18.84 o 
   1   3  15      232.28      227.45      8.05 o 
   2   3  15       29.56       20.00      3.55 o 
   3   3  15      338.83      337.25     11.82 o 
   4   3  15        1.87       -2.74      3.12 o 
   5   3  15       17.28        9.85      3.72 o 
   6   3  15       24.94       34.59      4.88 o 
   7   3  15       82.49       81.04      5.89 o 
   8   3  15        0.49       -4.80      4.85 o 
  -8   4  15       64.07       95.32      7.03 o 
  -7   4  15        0.34       -1.08      7.46 o 
  -6   4  15       93.32      101.71      8.35 o 
  -5   4  15       23.09       20.18      4.12 o 
  -4   4  15      176.49      173.62      7.98 o 
  -3   4  15      705.87      676.99     10.98 o 
  -2   4  15      235.01      215.04      6.86 o 
  -1   4  15      867.00      810.25     11.60 o 
   0   4  15      204.17      186.55      9.16 o 
   1   4  15      479.73      481.67     25.40 o 
   2   4  15      281.86      269.70      9.38 o 
   3   4  15       46.04       43.89      4.38 o 
   4   4  15      180.89      185.26      7.85 o 
   5   4  15       66.82       71.30      5.31 o 
   6   4  15        3.04        0.73      3.55 o 
   7   4  15       20.41       17.68     12.48 o 
  -7   5  15       55.22       56.86     10.12 o 
  -6   5  15       11.07       10.73      5.95 o 
  -5   5  15        2.51        2.96      3.72 o 
  -4   5  15      177.17      175.25      6.93 o 
  -3   5  15        8.91        4.57      3.74 o 
  -2   5  15       12.68        9.28      3.85 o 
  -1   5  15      579.23      555.52     31.01 o 
   0   5  15        0.12       -3.71      4.04 o 
   1   5  15      301.14      267.78     16.91 o 
   2   5  15      124.67      105.44      6.92 o 
   3   5  15        3.09       -1.86      6.57 o 
   4   5  15      139.49      161.46     11.46 o 
   5   5  15       19.75       15.25      4.35 o 
   6   5  15       45.00       36.63      6.94 o 
   7   5  15       75.31       82.22      7.78 o 
  -6   6  15        8.95        7.77      5.79 o 
  -5   6  15      168.83      155.91      7.23 o 
  -4   6  15      189.11      195.23      8.49 o 
  -3   6  15      355.68      360.50     11.54 o 
  -2   6  15       89.09       84.19      6.98 o 
  -1   6  15      136.10      145.17      8.32 o 
   0   6  15       64.41       64.69      6.87 o 
   1   6  15      371.45      322.04     10.69 o 
   2   6  15       81.81       88.51      7.72 o 
   3   6  15       48.78       63.59      7.04 o 
   4   6  15        8.91       13.71      5.36 o 
   5   6  15      100.72      104.90      8.57 o 
   6   6  15      107.75      114.17      8.49 o 
  -5   7  15       39.94       41.24      6.77 o 
  -4   7  15        1.19        0.30      4.89 o 
  -3   7  15        0.05       -5.33      5.07 o 
  -2   7  15      178.24      186.41      9.40 o 
  -1   7  15      137.32      128.04      8.35 o 
   0   7  15      100.24       96.89      7.67 o 
   1   7  15      233.04      229.83      9.97 o 
   2   7  15        0.04       -1.91      4.60 o 
   3   7  15        5.54       10.11      6.13 o 
   4   7  15        0.62       -7.83      6.79 o 
  -3   8  15       13.41       11.83      5.89 o 
  -2   8  15      143.67      140.32      9.30 o 
  -1   8  15       48.67       60.30      7.44 o 
   0   8  15       12.65       11.33      5.36 o 
   1   8  15        8.77        5.68      5.78 o 
   2   8  15      156.17      172.07     15.14 o 
  -8   0  16      410.49      400.35     17.87 o 
  -6   0  16      112.71      114.74     10.19 o 
  -4   0  16      180.00      184.34      9.82 o 
  -2   0  16      250.78      228.57      9.01 o 
   0   0  16      553.53      532.53     29.02 o 
   2   0  16      179.55      146.28      6.85 o 
   4   0  16        0.27       -0.45      2.85 o 
   6   0  16      119.75      124.00      6.16 o 
   8   0  16       85.49       93.72      7.78 o 
  -9   1  16       31.31       30.57      9.75 o 
  -8   1  16        0.16        3.01      5.59 o 
  -7   1  16        4.39        8.72      5.22 o 
  -6   1  16       41.40       29.24      5.84 o 
  -5   1  16       10.08        9.22      3.74 o 
  -4   1  16      139.40      126.33      9.20 o 
  -3   1  16      524.36      505.04     18.61 o 
  -2   1  16     1007.01      898.45     36.13 o 
  -1   1  16      659.18      596.52     32.40 o 
   0   1  16      184.72      187.09      6.78 o 
   1   1  16      918.04      866.84     14.99 o 
   2   1  16     1426.95     1353.02     10.99 o 
   3   1  16      795.95      775.73      8.72 o 
   4   1  16       66.96       58.49      3.29 o 
   5   1  16      117.74       97.41      3.58 o 
   6   1  16       35.30       20.97      3.65 o 
   7   1  16        1.18       -4.63      3.11 o 
   8   1  16       44.29       56.80      5.54 o 
  -8   2  16       71.50       75.91      7.77 o 
  -7   2  16      174.13      174.40     14.25 o 
  -6   2  16      460.62      456.86     14.85 o 
  -5   2  16      161.13      164.30      6.52 o 
  -4   2  16       16.91       19.81      3.99 o 
  -3   2  16      204.41      194.30      7.70 o 
  -2   2  16       22.17       25.64      4.10 o 
  -1   2  16      195.60      187.74      5.29 o 
   0   2  16       22.30       26.97      3.88 o 
   1   2  16      393.76      374.56     10.11 o 
   2   2  16      157.18      151.29      4.39 o 
   3   2  16        0.40        1.37      2.66 o 
   4   2  16       57.07       57.50      4.87 o 
   5   2  16       85.31       80.67      5.25 o 
   6   2  16        9.73       10.38      4.90 o 
   7   2  16       25.68       38.93      5.11 o 
   8   2  16        0.56       -4.57      6.79 o 
  -8   3  16       27.81       20.83      7.46 o 
  -7   3  16       45.88       51.04      5.64 o 
  -6   3  16       50.15       54.06      5.64 o 
  -5   3  16       19.01       24.97      4.98 o 
  -4   3  16      331.82      303.42      8.08 o 
  -3   3  16       29.36       33.81      3.59 o 
  -2   3  16      299.80      285.61     14.54 o 
  -1   3  16       64.43       67.52      4.18 o 
   0   3  16     2598.48     2561.11    118.06 o 
   1   3  16       92.89       89.50      5.22 o 
   2   3  16      118.34      122.75      5.41 o 
   3   3  16      194.97      195.74     10.39 o 
   4   3  16      766.15      715.99     31.77 o 
   5   3  16      242.13      225.61     13.01 o 
   6   3  16       25.96       28.04      4.60 o 
   7   3  16       25.25       27.32      4.61 o 
   8   3  16       21.24       20.16      6.27 o 
  -7   4  16       73.61       81.65      8.84 o 
  -6   4  16       27.37       29.81      5.19 o 
  -5   4  16      171.16      172.99      9.08 o 
  -4   4  16       43.46       53.48      4.97 o 
  -3   4  16      170.29      182.55      6.78 o 
  -2   4  16      170.09      154.38      6.33 o 
  -1   4  16      396.63      387.29     10.70 o 
   0   4  16       25.26       27.01      5.30 o 
   1   4  16        0.01        2.03      4.14 o 
   2   4  16       11.04        9.67      4.28 o 
   3   4  16       51.25       53.63      4.94 o 
   4   4  16        0.10       -3.49      3.51 o 
   5   4  16        0.18       -2.27      3.60 o 
   6   4  16        2.83        5.96      4.00 o 
   7   4  16        3.87       -4.07      7.75 o 
  -7   5  16       18.85       20.25      7.08 o 
  -6   5  16       71.14       78.77      8.55 o 
  -5   5  16      163.36      160.10      7.05 o 
  -4   5  16        5.43        0.44      3.80 o 
  -3   5  16      150.01      136.30      6.40 o 
  -2   5  16      149.44      144.84      7.81 o 
  -1   5  16      653.28      632.71     37.51 o 
   0   5  16       62.75       54.36      6.33 o 
   1   5  16      572.42      532.42     17.43 o 
   2   5  16      137.97      136.15      7.86 o 
   3   5  16      111.21       92.84      7.03 o 
   4   5  16        7.13        5.54      3.85 o 
   5   5  16      485.63      511.33     14.32 o 
   6   5  16       21.80       28.76      8.57 o 
  -6   6  16       72.45       82.61     11.96 o 
  -5   6  16       77.99       94.58      6.62 o 
  -4   6  16      199.30      227.60      8.23 o 
  -3   6  16       97.70       97.17      7.73 o 
  -2   6  16      142.19      150.31      8.56 o 
  -1   6  16        2.65       -6.43      4.28 o 
   0   6  16      131.35      123.34      7.92 o 
   1   6  16       50.90       56.60      6.77 o 
   2   6  16       56.91       53.84      6.73 o 
   3   6  16        7.00        6.96      4.69 o 
   4   6  16        0.02        3.63      6.79 o 
   5   6  16        8.26       15.21     10.19 o 
  -4   7  16        0.26       -1.29      5.35 o 
  -3   7  16      134.89      122.76      9.08 o 
  -2   7  16      372.42      366.21     12.44 o 
  -1   7  16       61.60       69.70      7.76 o 
   0   7  16       58.59       71.98     10.78 o 
   1   7  16        5.14       -6.19      4.79 o 
   2   7  16      126.21      111.59      8.29 o 
   3   7  16      190.42      198.46     18.46 o 
   4   7  16       97.74       95.40     12.55 o 
  -1   8  16        3.40        6.07      5.85 o 
   0   8  16        0.16       -8.64      5.76 o 
   1   8  16       35.58       47.70     11.08 o 
  -7   0  17      288.70      307.90     15.95 o 
  -5   0  17       17.71       10.04      6.35 o 
  -3   0  17      129.98      102.68      6.46 o 
  -1   0  17        0.79        4.58      5.91 o 
   1   0  17     1202.58     1185.68     20.23 o 
   3   0  17      121.00      123.34      5.42 o 
   5   0  17      106.35      105.72      5.73 o 
   7   0  17      186.59      197.05      9.55 o 
  -8   1  17       33.86       45.04      7.05 o 
  -7   1  17      176.62      190.65      9.40 o 
  -6   1  17      245.82      247.03      9.76 o 
  -5   1  17       55.20       58.66      5.92 o 
  -4   1  17      340.93      333.13     20.67 o 
  -3   1  17       77.25       62.45      5.58 o 
  -2   1  17      224.43      239.04     20.72 o 
  -1   1  17     1249.09     1235.79     60.97 o 
   0   1  17        7.33        2.84      3.13 o 
   1   1  17       70.96       73.93      4.14 o 
   2   1  17      271.43      256.61      5.42 o 
   3   1  17      166.16      139.67      4.58 o 
   4   1  17       86.29       75.22      3.99 o 
   5   1  17        0.07       -0.74      2.17 o 
   6   1  17       92.73       93.59      4.45 o 
   7   1  17       36.70       37.30      3.94 o 
   8   1  17       65.97       77.31      5.28 o 
  -8   2  17      108.22      119.31      8.67 o 
  -7   2  17       11.82       15.49      7.90 o 
  -6   2  17      239.65      250.14     10.82 o 
  -5   2  17        3.89        0.07      3.65 o 
  -4   2  17        7.55        4.86      3.51 o 
  -3   2  17       22.63       20.72      3.87 o 
  -2   2  17       99.44       86.96      4.31 o 
  -1   2  17       82.77       78.77      4.37 o 
   0   2  17      182.20      173.49      9.37 o 
   1   2  17        7.90        8.84      3.58 o 
   2   2  17      432.33      428.91     13.80 o 
   3   2  17       71.34       66.56      3.78 o 
   4   2  17      248.01      249.81      7.61 o 
   5   2  17       36.88       35.24      4.64 o 
   6   2  17       90.21      100.99      6.02 o 
   7   2  17        0.93       -0.50      3.69 o 
  -7   3  17       22.22       25.96      7.49 o 
  -6   3  17       34.42       48.38      5.50 o 
  -5   3  17       98.33      110.65      6.36 o 
  -4   3  17       68.38       81.78      5.69 o 
  -3   3  17     1177.51     1147.38     14.02 o 
  -2   3  17        8.40       12.71      3.20 o 
  -1   3  17        3.47        4.09      2.99 o 
   0   3  17       55.43       55.61      4.92 o 
   1   3  17      565.68      531.58     30.54 o 
   2   3  17       17.24        8.80      3.60 o 
   3   3  17        6.93        4.55      3.35 o 
   4   3  17       69.83       74.46      5.43 o 
   5   3  17        4.34       -3.81      3.65 o 
   6   3  17       73.29       79.16      5.93 o 
   7   3  17       33.28       39.66      5.37 o 
  -7   4  17       22.40       21.74      5.30 o 
  -6   4  17       22.02       20.44      4.77 o 
  -5   4  17       74.17       79.78      7.67 o 
  -4   4  17       49.11       57.50      5.43 o 
  -3   4  17       60.18       67.98      5.38 o 
  -2   4  17        6.06        7.57      3.85 o 
  -1   4  17      240.55      216.51      8.83 o 
   0   4  17      252.80      226.71     10.41 o 
   1   4  17      104.43       94.84      7.24 o 
   2   4  17      127.22      118.34      7.30 o 
   3   4  17      290.12      302.87     10.71 o 
   4   4  17       50.45       56.36      5.39 o 
   5   4  17       87.46      102.21      6.89 o 
   6   4  17        2.11       -2.88      3.89 o 
  -6   5  17        6.08        9.06      6.43 o 
  -5   5  17      108.05      101.16      8.77 o 
  -4   5  17      601.63      622.88     23.05 o 
  -3   5  17        0.66       -0.03      4.90 o 
  -2   5  17       49.72       67.63     13.22 o 
  -1   5  17      272.06      273.75     19.20 o 
   0   5  17      245.80      229.10      9.59 o 
   1   5  17      100.31       91.19      7.17 o 
   2   5  17      120.11      112.11      7.77 o 
   3   5  17        6.45       -3.54      4.58 o 
   4   5  17       12.61       12.34      9.82 o 
   5   5  17       26.57       23.58      4.83 o 
   6   5  17        0.01       -1.54      5.27 o 
  -5   6  17        0.09       -2.66      4.56 o 
  -4   6  17        4.20        3.62      8.44 o 
  -3   6  17       36.00       38.32      6.24 o 
  -2   6  17        2.02       -4.09      4.81 o 
  -1   6  17       31.41       31.79      6.24 o 
   0   6  17        0.85       -6.41      4.67 o 
   1   6  17      245.86      236.07     11.74 o 
   2   6  17       41.89       41.07      6.52 o 
   3   6  17      115.81      120.19      8.20 o 
   4   6  17      202.64      203.74      9.76 o 
  -3   7  17       26.09       31.85      6.85 o 
  -2   7  17      200.68      199.16     10.03 o 
  -1   7  17      187.16      179.28      9.71 o 
   0   7  17       26.35       25.51      6.22 o 
   1   7  17        0.30       -7.36      5.39 o 
   2   7  17       16.87       17.29      5.92 o 
   3   7  17       75.53       90.21     10.85 o 
  -8   0  18       65.25       71.18     11.52 o 
  -6   0  18      141.11      132.47     11.52 o 
  -4   0  18        0.13        3.80      4.53 o 
  -2   0  18        0.10       -8.27      5.76 o 
   0   0  18      594.10      588.05     18.16 o 
   2   0  18        2.72        3.19      3.93 o 
   4   0  18       73.81       70.58      5.29 o 
   6   0  18        1.83       -2.79      3.56 o 
  -8   1  18       68.26       70.18      8.27 o 
  -7   1  18      214.81      216.89     10.44 o 
  -6   1  18      105.73      105.82      7.52 o 
  -5   1  18      363.22      362.15     19.43 o 
  -4   1  18      272.88      264.59      7.63 o 
  -3   1  18       12.96       16.14      3.90 o 
  -2   1  18       45.97       41.07      7.68 o 
  -1   1  18       28.04       34.94      5.53 o 
   0   1  18      202.50      195.08      6.38 o 
   1   1  18      359.36      355.26      6.94 o 
   2   1  18      197.59      196.62      5.07 o 
   3   1  18       23.06       27.48      3.10 o 
   4   1  18        1.78        1.86      2.64 o 
   5   1  18      195.81      209.51      6.35 o 
   6   1  18       21.63       19.25      3.36 o 
   7   1  18      189.41      199.64      6.92 o 
  -7   2  18        0.34       -4.06      5.01 o 
  -6   2  18        5.58        9.04      4.30 o 
  -5   2  18        0.94        4.52      4.01 o 
  -4   2  18       56.00       62.57      5.30 o 
  -3   2  18       78.30       90.29      7.36 o 
  -2   2  18        3.21        1.28      3.42 o 
  -1   2  18      202.41      212.08      6.76 o 
   0   2  18       14.32       12.75      3.60 o 
   1   2  18       43.24       48.71      4.74 o 
   2   2  18       13.62       12.60      2.68 o 
   3   2  18       65.44       64.91      3.95 o 
   4   2  18       17.78       14.43      3.17 o 
   5   2  18        4.98       -1.56      3.57 o 
   6   2  18       17.72       15.19      4.67 o 
   7   2  18        1.42        1.97      4.37 o 
  -7   3  18        2.89       -4.22      5.37 o 
  -6   3  18      208.35      210.54      8.20 o 
  -5   3  18      384.59      386.17     17.68 o 
  -4   3  18      114.63      126.06      8.08 o 
  -3   3  18        5.79        8.92     12.40 o 
  -2   3  18      418.89      389.68     14.42 o 
  -1   3  18       27.35       23.21      4.01 o 
   0   3  18       47.35       55.82      5.19 o 
   1   3  18        1.04       -5.09      3.67 o 
   2   3  18        9.46        7.66      3.86 o 
   3   3  18       39.88       38.93      5.97 o 
   4   3  18      190.29      183.09      9.61 o 
   5   3  18        3.93        1.69      3.92 o 
   6   3  18      143.63      165.32     12.06 o 
  -6   4  18        0.08       -4.27      4.54 o 
  -5   4  18       11.55        7.02      4.39 o 
  -4   4  18        4.32       -1.98      5.13 o 
  -3   4  18       30.91       38.90      4.79 o 
  -2   4  18      235.99      221.68     14.02 o 
  -1   4  18       25.22       28.66      5.39 o 
   0   4  18       73.47       75.23      7.12 o 
   1   4  18       60.39       69.10      6.82 o 
   2   4  18      131.90      126.06      8.20 o 
   3   4  18        1.80       -3.74      4.58 o 
   4   4  18       21.12       26.04      5.53 o 
   5   4  18        1.10       -5.82      3.88 o 
   6   4  18       29.38       34.12      5.61 o 
  -5   5  18      116.00      131.15      9.50 o 
  -4   5  18        0.14       -8.29      5.53 o 
  -3   5  18      186.04      202.28      7.65 o 
  -2   5  18        0.57       -5.24      4.31 o 
  -1   5  18      191.97      174.60      9.30 o 
   0   5  18       98.66       89.53      7.72 o 
   1   5  18      161.96      156.91     11.74 o 
   2   5  18       68.85       60.50      7.12 o 
   3   5  18        6.97        6.32      5.06 o 
   4   5  18       21.68       24.59      6.21 o 
   5   5  18      312.44      317.81     21.63 o 
  -4   6  18       15.44       16.87      4.96 o 
  -3   6  18       18.45       14.17      5.60 o 
  -2   6  18       72.09       74.07      7.48 o 
  -1   6  18        0.15       -3.82      4.96 o 
   0   6  18       82.26       90.63      7.69 o 
   1   6  18       77.55       80.07      7.96 o 
   2   6  18       13.51        7.68      8.12 o 
   3   6  18       13.55       11.19      6.05 o 
   4   6  18        1.76       -0.78      5.43 o 
  -2   7  18       75.77       93.18     11.37 o 
  -1   7  18       20.16       19.07      5.96 o 
   0   7  18       37.35       45.01      7.42 o 
   1   7  18       15.16       24.31      7.46 o 
  -7   0  19       44.67       53.75     10.34 o 
  -5   0  19      300.40      279.70     14.18 o 
  -3   0  19      169.43      180.02     11.81 o 
  -1   0  19      795.81      878.97     22.30 o 
   1   0  19       72.28       77.78      6.24 o 
   3   0  19        9.43       -3.02      4.16 o 
   5   0  19       55.60       75.53      5.87 o 
   7   0  19      264.99      274.06     11.38 o 
  -7   1  19        6.18        1.43      5.79 o 
  -6   1  19       21.22       15.24      5.43 o 
  -5   1  19        6.78        4.24      3.88 o 
  -4   1  19       29.24       28.75      4.37 o 
  -3   1  19      157.58      145.83      6.49 o 
  -2   1  19       13.99       17.87      5.03 o 
  -1   1  19        4.75        3.34      4.54 o 
   0   1  19       14.97       11.26      3.75 o 
   1   1  19      223.51      214.41     12.39 o 
   2   1  19      108.20      100.41      4.73 o 
   3   1  19        0.83       -2.61      2.63 o 
   4   1  19      100.32      101.23      4.62 o 
   5   1  19        2.31        5.98      3.08 o 
   6   1  19        8.89        2.87      3.36 o 
  -7   2  19        1.71        5.95     11.96 o 
  -6   2  19       68.78       86.40      7.97 o 
  -5   2  19        3.89       -4.30      3.96 o 
  -4   2  19      543.04      535.83     23.92 o 
  -3   2  19       92.58       94.75      7.39 o 
  -2   2  19      415.92      460.64     31.09 o 
  -1   2  19        3.70       -0.64      3.41 o 
   0   2  19       66.31       75.23      5.19 o 
   1   2  19       42.38       54.60      5.02 o 
   2   2  19       43.21       30.98      4.70 o 
   3   2  19       29.21       31.92      3.46 o 
   4   2  19        0.78        0.80      2.92 o 
   5   2  19       40.11       47.01      4.45 o 
   6   2  19      150.28      164.26      9.31 o 
  -6   3  19        5.33       -5.20      5.23 o 
  -5   3  19       52.34       45.87      7.04 o 
  -4   3  19       64.55       71.08      7.50 o 
  -3   3  19       11.93       14.10      5.55 o 
  -2   3  19       21.13       30.72      9.16 o 
  -1   3  19        1.42       -6.57      4.65 o 
   0   3  19      124.12      130.54      6.54 o 
   1   3  19       50.83       62.94      5.44 o 
   2   3  19        2.10       -3.53      3.63 o 
   3   3  19       98.20       90.77      7.33 o 
   4   3  19        2.17        8.43      3.82 o 
   5   3  19        6.58        9.37      6.35 o 
   6   3  19        7.27       17.89      5.43 o 
  -6   4  19       11.15       18.85      7.36 o 
  -5   4  19       52.17       59.00      7.81 o 
  -4   4  19       54.19       57.30      7.51 o 
  -3   4  19      373.81      381.39     24.22 o 
  -2   4  19      211.16      195.09      7.29 o 
  -1   4  19       57.64       74.63      7.06 o 
   0   4  19      104.33       94.28      7.97 o 
   1   4  19       37.92       43.27      6.30 o 
   2   4  19        2.32        0.81      4.67 o 
   3   4  19        9.13        2.01      4.94 o 
   4   4  19       17.52       25.31      5.95 o 
   5   4  19       10.49       10.42      4.66 o 
  -5   5  19       18.59       13.62      6.96 o 
  -4   5  19        8.09       20.57     10.78 o 
  -3   5  19        1.13       -7.21      4.81 o 
  -2   5  19        1.12       -6.79      4.88 o 
  -1   5  19        0.01        0.65      4.75 o 
   0   5  19        5.64        5.02      5.14 o 
   1   5  19        3.11       -2.13      4.96 o 
   2   5  19       30.40       26.54      5.78 o 
   3   5  19        1.32        2.09      5.18 o 
   4   5  19       51.52       64.17     10.19 o 
  -3   6  19       76.13       90.66     11.89 o 
  -2   6  19       25.73       34.91      6.60 o 
  -1   6  19      178.58      184.96      9.86 o 
   0   6  19        7.07        3.71      9.38 o 
   1   6  19        6.12        2.33      5.42 o 
   2   6  19       10.67       12.14      6.29 o 
  -6   0  20       92.40       93.48     11.67 o 
  -4   0  20       62.76       76.64      9.60 o 
  -2   0  20      171.43      164.22     11.67 o 
   0   0  20       42.38       61.73      9.75 o 
   2   0  20       82.44       99.70      6.90 o 
   4   0  20       75.44       88.74      7.19 o 
   6   0  20       22.43       14.85      4.72 o 
  -6   1  20       21.18       10.50      5.91 o 
  -5   1  20       46.69       53.48      9.08 o 
  -4   1  20       11.60        3.82      4.83 o 
  -3   1  20       54.68       59.76      6.88 o 
  -2   1  20        2.49        3.69      4.91 o 
  -1   1  20      127.97      142.30      7.93 o 
   0   1  20      311.89      341.10     10.96 o 
   1   1  20       89.85       90.71      5.46 o 
   2   1  20       23.84       25.24      4.43 o 
   3   1  20       47.51       46.74      3.80 o 
   4   1  20        0.03       -3.65      2.72 o 
   5   1  20        2.92        2.76      3.07 o 
   6   1  20        3.34        5.00      6.22 o 
  -6   2  20      126.31      118.80      8.38 o 
  -5   2  20      167.90      162.22     10.71 o 
  -4   2  20       65.59       73.79     13.29 o 
  -3   2  20      208.73      219.59     14.18 o 
  -2   2  20       44.17       60.57      6.81 o 
  -1   2  20        0.87       -5.07      8.42 o 
   0   2  20       12.05        4.55      3.82 o 
   1   2  20        1.50       -2.89      3.81 o 
   2   2  20       13.74        9.14      3.91 o 
   3   2  20       14.90       22.30      4.52 o 
   4   2  20       26.74       29.63      3.91 o 
   5   2  20       67.26       76.13      5.65 o 
   6   2  20       48.77       58.33      5.11 o 
  -6   3  20        0.79       -7.15      5.79 o 
  -5   3  20        4.22        5.97      6.16 o 
  -4   3  20       46.56       45.95      9.89 o 
  -3   3  20       59.52       60.35      8.05 o 
  -2   3  20      250.84      254.74     14.92 o 
  -1   3  20        3.30        1.59      3.95 o 
   0   3  20      104.80       97.52      5.94 o 
   1   3  20       26.36       32.88      4.88 o 
   2   3  20      100.14      104.08      6.22 o 
   3   3  20       43.51       51.97      6.73 o 
   4   3  20        4.19       -6.17      4.43 o 
   5   3  20       15.40       18.42      3.49 o 
  -5   4  20      239.02      241.87     14.10 o 
  -4   4  20       39.51       44.25      7.41 o 
  -3   4  20       22.59       26.53      6.69 o 
  -2   4  20       68.06       91.85     12.26 o 
  -1   4  20        1.85       -1.48      4.89 o 
   0   4  20        1.01       -0.65      4.58 o 
   1   4  20       10.79       15.00      5.21 o 
   2   4  20        6.05       -1.06      4.89 o 
   3   4  20        0.99       -7.36      4.91 o 
   4   4  20       39.18       56.97      9.23 o 
  -4   5  20        0.19       -6.47     10.63 o 
  -3   5  20       94.25      106.39      9.19 o 
  -2   5  20        8.09        9.04      5.28 o 
  -1   5  20      149.93      144.24      8.70 o 
   0   5  20        3.94        5.20      5.25 o 
   1   5  20       92.25       96.88      8.11 o 
   2   5  20       93.44       99.94     11.22 o 
   3   5  20       21.35       13.62      6.09 o 
  -1   6  20        7.34        4.13      7.24 o 
   0   6  20        0.02       -0.77      5.95 o 
  -3   0  21       17.33       27.02      7.97 o 
  -1   0  21       42.40       41.50      9.30 o 
   1   0  21       61.93       74.13     10.78 o 
   3   0  21      294.08      339.69     11.67 o 
   5   0  21       44.45       37.93      6.70 o 
  -6   1  21       80.03       93.47      8.35 o 
  -5   1  21       40.75       49.77      9.60 o 
  -4   1  21       23.53       25.55      9.45 o 
  -3   1  21        9.25        1.62      7.38 o 
  -2   1  21       92.37       93.54      7.30 o 
  -1   1  21      209.18      222.21      9.71 o 
   0   1  21        5.88        7.88      5.36 o 
   1   1  21        4.18        2.85      5.11 o 
   2   1  21       25.06       32.36      4.83 o 
   3   1  21       14.28       19.75      4.79 o 
   4   1  21        0.28       -1.56      2.83 o 
   5   1  21        3.97        5.56      3.31 o 
  -5   2  21        0.15        0.99      5.49 o 
  -4   2  21        9.31       -4.58      7.97 o 
  -3   2  21       10.97       -3.69      8.27 o 
  -2   2  21      113.26      114.02      7.93 o 
  -1   2  21       65.95       86.05      7.32 o 
   0   2  21        8.44        4.34      5.32 o 
   1   2  21        4.56        3.64      4.03 o 
   2   2  21       47.19       55.48      5.69 o 
   3   2  21        1.73        0.31      4.09 o 
   4   2  21      149.39      154.50     12.70 o 
   5   2  21       66.67       81.76      5.40 o 
  -5   3  21       69.49       79.07     17.06 o 
  -4   3  21       35.12       28.70      6.83 o 
  -3   3  21      240.91      247.50     15.36 o 
  -2   3  21        1.42      -11.52      7.68 o 
  -1   3  21       18.91       20.98      6.01 o 
   0   3  21       32.04       37.64      5.06 o 
   1   3  21       23.42       28.94      4.93 o 
   2   3  21        5.10        3.16      4.17 o 
   3   3  21       10.10       10.13      5.67 o 
   4   3  21        0.00       -5.13      4.79 o 
  -4   4  21        1.29        2.91      6.41 o 
  -3   4  21        3.22       -9.16      8.12 o 
  -2   4  21       17.29       -5.32      8.57 o 
  -1   4  21       59.24       70.24      7.41 o 
   0   4  21       57.05       52.62      7.04 o 
   1   4  21       69.06       76.11     13.44 o 
   2   4  21        3.62        0.52      5.32 o 
   3   4  21       84.32       89.75      8.53 o 
  -2   5  21      134.29      148.27     13.88 o 
  -1   5  21        1.34        2.64      5.25 o 
   0   5  21       20.68       18.21      8.49 o 
   1   5  21       52.59       58.79      7.44 o 
  -2   0  22        5.98        3.25      7.53 o 
   0   0  22      731.50      834.52     24.37 o 
   2   0  22      108.40      135.27     12.26 o 
   4   0  22        5.94       -1.81      5.28 o 
  -4   1  22       10.59       15.36      8.57 o 
  -3   1  22       99.37      134.09     12.40 o 
  -2   1  22       32.27       46.44      7.05 o 
  -1   1  22        8.65       10.12      9.08 o 
   0   1  22       72.55       95.94      8.05 o 
   1   1  22        0.01       -6.71      5.32 o 
   2   1  22        0.36        0.15      4.04 o 
   3   1  22       42.17       64.43      6.10 o 
   4   1  22       32.13       31.13      4.42 o 
  -4   2  22        8.38       13.59      9.30 o 
  -3   2  22       77.25      101.75     12.40 o 
  -2   2  22        2.45        3.84      7.68 o 
  -1   2  22      164.26      203.77      9.79 o 
   0   2  22        0.06       -0.59      5.33 o 
   1   2  22       97.78      107.31      7.98 o 
   2   2  22      114.52      125.34     10.38 o 
   3   2  22       25.99       28.93      5.26 o 
   4   2  22        1.29       -3.43      5.07 o 
  -3   3  22        3.24        1.03      9.30 o 
  -2   3  22        0.01       17.57      8.86 o 
  -1   3  22      109.45      114.01     12.11 o 
   0   3  22        1.66       -7.83      5.22 o 
   1   3  22       17.41       26.55      4.92 o 
   2   3  22       87.20       95.93     14.77 o 
   3   3  22       54.88       60.07      7.67 o 
  -2   4  22      105.64      104.11     12.70 o 
  -1   4  22       29.33       30.42     10.19 o 
   0   4  22        8.19        9.45      5.46 o 
   1   4  22       16.04        9.03      5.76 o 
  -3   0  23       19.66       18.31      9.30 o 
  -1   0  23       50.84       58.63     10.34 o 
   1   0  23        4.58       -0.89      7.97 o 
   3   0  23      124.87      167.61     14.03 o 
  -3   1  23        1.38        4.13      8.12 o 
  -2   1  23       42.62       68.71      7.87 o 
  -1   1  23       17.72       16.64      6.37 o 
   0   1  23      157.98      192.63     10.48 o 
   1   1  23      230.11      300.51     11.80 o 
   2   1  23      203.10      245.90     11.22 o 
   3   1  23       85.62      103.74     12.62 o 
  -3   2  23       30.18       44.60     10.48 o 
  -2   2  23       36.19       49.03     10.78 o 
  -1   2  23        2.97        2.83      5.80 o 
   0   2  23        0.61       -4.85      5.84 o 
   1   2  23        1.78       -2.18      5.69 o 
   2   2  23       16.56       19.73      5.21 o 
  -2   3  23       20.27       27.02     10.34 o 
  -1   3  23      152.27      214.13     15.51 o 
   0   3  23       26.22       36.47     12.92 o 
   1   3  23       84.38      111.81     11.93 o 
   0   0  24      112.70      152.55     13.59 o 
  -1   1  24       18.63       21.41      6.68 o 
   0   1  24        0.14        4.80      6.37 o 
                                                 
